# Supplementary material for: Massive wildfires followed oceanic anoxic events during the Late Devonian Frasnian-Famennian mass extinction
Source: Sci Adv. 2026 Apr 1;12(14):eady4534. doi: 10.1126/sciadv.ady4534 (PMC13041755; doi:10.1126/sciadv.ady4534)
Supplement: Supplementary file 2 — Datasets S1 to S4 [file sciadv.ady4534_datasets_s1_to_s4.zip]

Archive with 4 entries (4 files):
- ady4534_dataset_s1.xlsx
- ady4534_dataset_s2.xlsx
- ady4534_dataset_s3.xlsx
- ady4534_dataset_s4.xlsx
