# Supplementary material for: Massive wildfires followed oceanic anoxic events during the Late Devonian Frasnian-Famennian mass extinction
Source: Sci Adv. 2026 Apr 1;12(14):eady4534. doi: 10.1126/sciadv.ady4534 (PMC13041755; doi:10.1126/sciadv.ady4534)
Supplement: Supplementary file 2 — Datasets S1 to S4 [file sciadv.ady4534_datasets_s1_to_s4.zip › ady4534_dataset_s1.xlsx]

## Sheet: dataset1
Supplementary Dataset 1. Geochemical data for the Chattanooga Shale in Chestnut Mound, central Tennessee, USA.
Interval	sample ID	Height	Tmax (℃)	δ13Corg (‰)	TOC (%)	C18-20 aryl isoprenoids (μg/g TOC)	V/(V+Ni)	PyC/(PyC+n-C27+29+31)	inertinite/(inertinite+vitrinite)	PyC/(PyC+Phe)	total Hg (ppb)	Hg/TOC (ppb/%）	Coronene Index
Pre-UKW	TNCH 1	0		-28.9152	4.51862	7.13533	0.620283	0.130025	0.110738	0.00999256	99	21.9094	ND
Pre-UKW	TNCH 2	0.25		-27.5284	6.09872	1.44405	0.541371	0.144016		0.105055	66	10.8219	ND
Pre-UKW	TNCH 3	0.5		-28.5643	3.74618	11.3824	0.595442	0.023647	0.107407	0.0416249	86	22.9567	ND
Pre-UKW	TNCH 4	0.75		-28.5728	5.39435	2.25101	0.615764	0.0467798		0.0773046	79	14.645	ND
Pre-UKW	TNCH 5	1	438	-26.3493	10.7193	0.0864996	0.662921	0.113829	0.136187	0.158521	121	11.288	0.23757
Pre-UKW	TNCH 6	1.25		-30.6435	3.0687	29.2475	0.654746	0.085202		0.0672798	63	20.5299	0.212892
Pre-UKW	TNCH 7	1.5		-30.9184	6.00702	1.48836	0.630182	0.0955206	0.149254	0.102796	66	10.9871	0.143445
Pre-UKW	TNCH 8	1.75		-30.7077	2.93053	67.46	0.726381	0.0225468		0.0490849	38	12.9669	ND
Pre-UKW	TNCH 9	2	437	-30.4893	2.58788	27.4763	0.688881	0.0879028	0.118959	0.486763	44	17.0023	0.119158
UKW	TNCH 10	2.25		-28.163	2.65184	35.8998	0.722034	0.0727473		0.171285	64	24.1342	ND
UKW	TNCH 11	2.27		-24.8505	0.822976	45.76	0.749909	0.0552265		0.180363			0.144752
UKW	TNCH 12	2.28		-29.1599	0.613319	65.69	0.814708	0.0457808		0.324998			0.279747
UKW	TNCH 13	2.29		-29.73	1.59996	22.95	0.690247	0.0431788		0.077199			0.324219
UKW	TNCH 14	2.3		-29.6521	0.834847	29.18	0.700226	0.0149394		0.0352336	28	33.5391	0.13592
UKW	TNCH 15	2.31		-29.5723	0.876619	73.48	0.730731	0.0378488		0.235252			0.29837
UKW	TNCH 16	2.32		-23.2119	0.43109	102.98	0.774701	0.0347013		0.302677			0.07293
UKW	TNCH 17	2.33		-30.3823	3.73036	62.36	0.721816	0.0613292		0.114018			0.141902
UKW	TNCH 18	2.34		-28.4746	3.83662	45.36	0.702888	0.0418629		0.113123			0.0842691
UKW	TNCH 19	2.35		-29.4495	0.618827	150.55	0.878105	0.0311551		0.503291	29	46.8628	0.216797
UKW	TNCH 20	2.36		-30.4063	1.66754	17.53	0.723866	0.0190671		0.114581			0.244468
UKW	TNCH 21	2.37		-30.841	4.23162	78.27	0.826772	0.079113		0.15471			0.364099
UKW	TNCH 22	2.38		-26.6161	2.54385	19.13	0.67957	0.0688909		0.290298			0.267975
UKW	TNCH 23	2.39		-29.9187	0.520734	67.3608	0.867971	0.218248		0.63422			0.161981
UKW	TNCH 24	2.41		-29.3979	0.283217	47.41	0.774854	0.147055		0.679757	52	183.08	0.383718
UKW	TNCH 25	2.42		-29.7794	1.28707	18.91	0.690323	0.272295		0.512811			0.35598
UKW	TNCH 26	2.43		-30.3255	2.02904	16.65	0.678337	0.21266		0.37908	179	88.2716	0.379038
UKW	TNCH 27	2.44		-30.3525	4.36247	9.16	0.667726	0.217041		0.596686			0.269278
UKW	TNCH 28	2.45		-30.1645	1.49579	20.53	0.633921	0.198004		0.602177	169	112.712	0.255808
UKW	TNCH 29	2.46		-29.9958	1.34647	37.31	0.781095	0.202282		0.556061			0.313596
UKW	TNCH 30	2.47		-30.5144	3.52953	6.76	0.668492	0.198454		0.583821			0.256609
UKW	TNCH 31	2.48		-29.889	1.34183	7.83	0.710335	0.0780144		0.631796			0.271111
UKW	TNCH 32	2.49		-29.905	1.29109	13.72	0.600086	0.111212		0.605123			0.252233
UKW	TNCH 33	2.5		-30.3584	2.90643	22.87	0.702438	0.237497	0.136842	0.563516	64	22.0711	0.327754
UKW	TNCH 34	2.51		-30.3436	3.51438	12.37	0.680039	0.225386		0.564655			0.330025
UKW	TNCH 35	2.52		-29.9801	1.9409	22.91	0.633036	0.225744		0.589053			0.178127
UKW	TNCH 36	2.53		-29.9786	1.7727	15.2	0.59395	0.212746		0.620482			0.296394
UKW	TNCH 37	2.54		-30.1579	2.68261	62.06	0.692187	0.0677566		0.563748			0.363205
UKW	TNCH 38	2.55		-30.4096	5.05715	20.19	0.641594	0.180801		0.449624	115	22.7304	0.26686
UKW	TNCH 39	2.56		-30.4848	3.34326	13.4	0.607395	0.148056		0.594944			0.307226
UKW	TNCH 40	2.57		-30.1293	1.67191	15.88	0.701061	0.171601		0.608499			0.36485
UKW	TNCH 41	2.58		-29.8828	1.53352	9.64	0.57243	0.180125		0.545645			0.467228
UKW	TNCH 42	2.59		-29.576	0.827802	19.11	0.671795	0.175355		0.557863			0.34097
UKW	TNCH 43	2.6		-29.8274	1.93771	5.17	0.651441	0.0908535		0.640574	29	14.9661	0.36029
UKW	TNCH 44	2.61		-29.8669	2.10029	5.78	0.63125	0.0813866		0.699175			0.285561
UKW	TNCH 45	2.62		-30.0532	2.31409	6.34	0.662471	0.112565		0.641519			0.338806
UKW	TNCH 46	2.75		-30.4134	4.75986	3.17855	0.605628	0.102354		0.471048	72	15.1265	0.361699
post-UKW	TNCH 47	3	432	-30.1954	11.1752	0.0774459	0.543064	0.125142	0.115	0.594483	106	9.4853	0.117996
post-UKW	TNCH 48	3.25		-30.0729	11.8284	0.0110836	0.553247	0.252795		0.467045	137	11.5823	0.141668
post-UKW	TNCH 49	3.5		-30.3455	12.4241	0.029643	0.543182	0.233729	0.203883	0.516784	182	14.649	0.189626
post-UKW	TNCH 50	3.75		-29.6225	1.3119	17.1304	0.571095	0.0356613		0.210252	47	35.8258	ND
post-UKW	TNCH 51	4	429	-30.3759	7.96098	0.233195	0.606173	0.152139	0.156627	0.466297	107	13.4406	0.154902
post-UKW	TNCH 52	4.25		-30.4351	10.4038	0.0710939	0.528644	0.160959		0.526321	165	15.8597	0.139066
post-UKW	TNCH 53	4.5		-30.5092	11.668	0.0465198	0.594891	0.290706	0.25	0.4441	179	15.3411	0.177245
post-UKW	TNCH 54	4.75		-30.046	9.21947	0.0818727	0.588623	0.35237		0.334712	190	20.6085	0.165943
post-UKW	TNCH 55	5	425	-30.1888	14.0381	0.00630621	0.552757	0.277383	0.161765	0.492008	172	12.2523	0.0999682
post-UKW	TNCH 56	5.25		-29.9496	15.4335	0.00215916	0.571449	0.257608		0.523398	251	16.2633	0.100669
post-UKW	TNCH 57	5.5		-29.6216	14.4762	0.00130203	0.563704	0.262745	0.232143	0.515254	351	24.2466	0.117345
post-UKW	TNCH 58	5.75		-29.1092	5.37992	0.804433	0.490563	0.184401		0.375985	59	10.9667	0.121406
post-UKW	TNCH 59	6	429	-29.4439	14.1992	0.00702549	0.614744	0.317607	0.220779	0.432533	291	20.4941	0.112983
post-UKW	TNCH 60	6.25		-29.2201	13.9705	0.00486723	0.609549	0.40719		0.30285	244	17.4653	0.0907174
post-UKW	TNCH 61	6.5		-29.191	18.1908	0.00157295	0.597505	0.396173	0.219355	0.339373	112	6.15698	0.085859
post-UKW	TNCH 62	6.75		-29.2757	16.3672	0.00436106	0.63076	0.296842		0.455429	141	8.6148	0.102123
post-UKW	TNCH 63	7	435	-29.4346	17.2332	0.00236769	0.686364	0.34008	0.23301	0.452078	113	6.55712	0.0147531
ND: Coronene was not detected.
