# Supplementary material for: Massive wildfires followed oceanic anoxic events during the Late Devonian Frasnian-Famennian mass extinction
Source: Sci Adv. 2026 Apr 1;12(14):eady4534. doi: 10.1126/sciadv.ady4534 (PMC13041755; doi:10.1126/sciadv.ady4534)
Supplement: Supplementary file 2 — Datasets S1 to S4 [file sciadv.ady4534_datasets_s1_to_s4.zip › ady4534_dataset_s2.xlsx]

## Sheet: Synthesized data
Supplementary Dataset 2. Carbon isotopic composition of the Late Devonian carbonates (δ13Ccarb) synthesized from previous studies, with corresponding conodont zones, sampling heights, assigned absolute ages and calculated organic carbon influx (Fo).
Section name	Conodont zone (in publications)*	New conodont zone	sample ID	height (m)	δ13Ccarb (‰)	Absolute age (Ma)	Fo (gC/Ma)	References
N.A.	MN 13	MN 13	Bu76	35.5	0.97	374.769		1
N.A.	MN 13	MN 13	Bu9B	37.8	1.32	374.255	1.08035e+20	1
N.A.	MN 13	MN 13	Bu-10 (MN13)	39.4	1.63	373.898	1.07518e+20	1
N.A.	Lower crepida	crepida	Bu-10A (crepida?)	69	1.69	370.601	1.01228e+20	1
N.A.	Lower crepida	crepida	Bu-10B	69.6909	1.59	370.551	9.49729e+19	1
N.A.	Lower crepida	crepida	Bu-10C	70.0364	1.85	370.526	1.20941e+20	1
N.A.	Lower crepida	crepida	Bu-10D	70.3818	1.56	370.501	7.6643e+19	1
N.A.	Lower crepida	crepida	Bu-10E	70.7273	1.85	370.476	1.23357e+20	1
N.A.	Lower crepida	crepida	Bu10F-AL	71.0727	2.05	370.45	1.16108e+20	1
N.A.	Lower crepida	crepida	Bu10F-JJ	71.4182	2.05	370.425	1e+20	1
N.A.	Lower crepida	crepida	Bu10G (L. cre.)	71.7636	2.31	370.4	1.20941e+20	1
N.A.	Lower crepida	crepida	Bu10G1	72.1091	2.2	370.375	9.11405e+19	1
N.A.	Middle crepida	termini	Bu13 (M. cre.)	72.8	2.17	370.325	9.84919e+19	1
N.A.	Middle crepida	termini	Bu17	73.8	1.9	370.252	8.89531e+19	1
N.A.	Middle crepida	termini	Bu18	74.8	1.92	370.18	1.00818e+20	1
N.A.	Middle crepida	termini	Bu21	75.8	2.17	370.107	1.10229e+20	1
N.A.	Upper crepida	prima	Bu25 (U.cre)	76.8	1.75	370.034	8.2816e+19	1
N.A.	Upm crepida	prima	Bu29 (Um. cre.)	91.5	2.11	368.966	1.07712e+20	1
N.A.	Lower rhomboidea	rhomboidea	Bu35 (L. rhom.)	92.9	1.93	368.864	9.3711e+19	1
N.A.	Upper rhomboidea B	gracilis	Bu38 (U. rhom.)	95	2.12	368.711	1.05692e+20	1
N.A.	Lower marginifera	marginifera	Bu42	99.75	1.52	368.366	8.53582e+19	1
N.A.	Lower marginifera	marginifera	Bu44 (Low. mar.)	104.5	1.55	368.021	1.00732e+20	1
N.A.	Lower marginifera	marginifera	Bu50	107.6	1.84	367.796	1.07756e+20	1
N.A.	Lower marginifera	marginifera	Bu51	110.7	1.81	367.57	9.91976e+19	1
N.A.	Lower marginifera	marginifera	Bu55	113.8	2.17	367.345	1.09629e+20	1
N.A.	Upper marginifera	utahensis	Bu58	116.9	2.54	367.12	1.09896e+20	1
N.A.	Upper marginifera	utahensis	Bu60 (U. mar.)	120	2.48	366.895	9.83952e+19	1
N.A.	Upper marginifera	utahensis	Bu61	131	2.68	366.095	1.0438e+20	1
N.A.	Upper marginifera	utahensis	Bu69	142	2.27	365.296	9.10205e+19	1
N.A.	Uppermost marginifera	velifer	Bu76 (Um. mar.)	153	2.77	364.496	1.10951e+20	1
N.A.	Lower exp.	atabilis	Bu82	166	2.27	363.551	8.91956e+19	1
N.A.	Lower exp.	atabilis	Bu87 (L. pos.)	179	1.98	362.607	9.37335e+19	1
N.A.	Middle exp.	costatus-aculeatus	Bu93	184.25	2.15	362.225	1.04077e+20	1
N.A.	Middle exp.	costatus-aculeatus	Bu95 (M. exp.)	189.5	2.13	361.843	9.95203e+19	1
N.A.	Upper expansa	ultimus	Bu103 (U.exp.)	208	2.48	360.499	1.07396e+20	1
N.A.	Lower praesulcata	praesulcata	Bu106	208.4	2.33	360.47	8.91571e+19	1
Dongcun section	Early rhenana	feisti-winchelli	DC219	-38.01	0.2	374.53		2
Dongcun section	Early rhenana	feisti-winchelli	DC220	-37.66	0.17	374.513	1.00735e+20	2
Dongcun section	Early rhenana	feisti-winchelli	DC221	-37.31	0.18	374.496	1.04488e+20	2
Dongcun section	Early rhenana	feisti-winchelli	DC222	-36.96	0.16	374.479	1.01423e+20	2
Dongcun section	Early rhenana	feisti-winchelli	DC223	-36.61	0.28	374.462	1.1626e+20	2
Dongcun section	Early rhenana	feisti-winchelli	DC224	-36.26	0.02	374.444	7.73039e+19	2
Dongcun section	Early rhenana	feisti-winchelli	DC225	-35.91	0.5	374.427	1.52639e+20	2
Dongcun section	Early rhenana	feisti-winchelli	DC226	-35.56	0.3	374.41	8.82338e+19	2
Dongcun section	Early rhenana	feisti-winchelli	DC227	-35.21	1.07	374.393	1.898e+20	2
Dongcun section	Early rhenana	feisti-winchelli	DC229	-34.51	0.2	374.359	6.53584e+19	2
Dongcun section	Early rhenana	feisti-winchelli	DC230	-34.16	-0.1	374.342	7.13506e+19	2
Dongcun section	Early rhenana	feisti-winchelli	DC231	-33.81	0.16	374.325	1.26296e+20	2
Dongcun section	Early rhenana	feisti-winchelli	C232	-33.46	0.6	374.308	1.51086e+20	2
Dongcun section	Early rhenana	feisti-winchelli	DC233	-33.11	0.1	374.29	5.75844e+19	2
Dongcun section	Early rhenana	feisti-winchelli	DC234	-31.61	0.3	374.217	1.10145e+20	2
Dongcun section	Early rhenana	feisti-winchelli	DC236	-30.91	0	374.183	8.66753e+19	2
Dongcun section	Early rhenana	feisti-winchelli	DC237	-30.56	0.2	374.166	1.21766e+20	2
Dongcun section	Early rhenana	feisti-winchelli	DC238	-30.21	-0.1	374.149	7.13506e+19	2
Dongcun section	Early rhenana	feisti-winchelli	DC239	-29.86	0.1	374.132	1.19766e+20	2
Dongcun section	Early rhenana	feisti-winchelli	DC240	-29.51	-0.3	374.114	5.84675e+19	2
Dongcun section	Early rhenana	feisti-winchelli	DC241	-27.51	-0.5	374.017	8.68909e+19	2
Dongcun section	Early rhenana	feisti-winchelli	DC242	-27.16	-0.3	374	1.11766e+20	2
Dongcun section	Early rhenana	feisti-winchelli	DC243	-26.81	0	373.982	1.26649e+20	2
Dongcun section	Early rhenana	feisti-winchelli	DC244	-26.46	0.5	373.965	1.54416e+20	2
Dongcun section	Early rhenana	feisti-winchelli	DC245	-26.11	-0.3	373.948	2.29351e+19	2
Dongcun section	Early rhenana	feisti-winchelli	DC246	-25.76	0.1	373.931	1.37532e+20	2
Dongcun section	Early rhenana	feisti-winchelli	DC247	-25.41	-0.02	373.914	8.89403e+19	2
Dongcun section	Early rhenana	feisti-winchelli	DC248	-25.06	0.5	373.897	1.56192e+20	2
Dongcun section	Early rhenana	feisti-winchelli	DC249	-24.71	0.2	373.88	7.73506e+19	2
Dongcun section	Early rhenana	feisti-winchelli	DC250	-24.36	-0.5	373.863	2.78182e+19	2
Dongcun section	Early rhenana	feisti-winchelli	DC252	-24.01	-0.3	373.846	1.11766e+20	2
Dongcun section	Early rhenana	feisti-winchelli	DC253	-23.66	-0.2	373.828	1.04883e+20	2
Dongcun section	Early rhenana	feisti-winchelli	DC254	-23.31	-0.25	373.811	9.05584e+19	2
Dongcun section	Early rhenana	feisti-winchelli	DC255	-22.96	-0.64	373.794	5.25558e+19	2
Dongcun section	Early rhenana	feisti-winchelli	DC256	-22.61	-0.14	373.777	1.41616e+20	2
Dongcun section	Late rhenana	winchelli-bogartensis	DC257	-22.26	-0.35	373.76	7.43455e+19	2
Dongcun section	Late rhenana	winchelli-bogartensis	DC258	-21.91	-0.84	373.712	6.7759e+19	2
Dongcun section	Late rhenana	winchelli-bogartensis	DC259	-21.56	-0.36	373.664	1.07926e+20	2
Dongcun section	Late rhenana	winchelli-bogartensis	DC260	-21.21	-0.73	373.615	7.37405e+19	2
Dongcun section	Late rhenana	winchelli-bogartensis	DC261	-20.86	-0.63	373.567	9.05512e+19	2
Dongcun section	Late rhenana	winchelli-bogartensis	DC262	-20.51	-0.52	373.519	9.30663e+19	2
Dongcun section	Late rhenana	winchelli-bogartensis	DC263	-20.16	-0.5	373.471	9.06302e+19	2
Dongcun section	Late rhenana	winchelli-bogartensis	DC265	-19.46	0.26	373.374	1.17175e+20	2
Dongcun section	Late rhenana	winchelli-bogartensis	DC270	-17.71	1.58	373.133	1.39919e+20	2
Dongcun section	Late rhenana	winchelli-bogartensis	DC272	-17.01	1.22	373.036	1.18728e+20	2
Dongcun section	Late rhenana	winchelli-bogartensis	DC273	-16.66	1.61	372.988	1.4449e+20	2
Dongcun section	linguiformis	linguiformis-ubiquitus	DC274	-16.31	1.26	372.94	1.14171e+20	2
Dongcun section	linguiformis	linguiformis-ubiquitus	DC275	-15.96	0.53	372.924	4.07253e+19	2
Dongcun section	linguiformis	linguiformis-ubiquitus	DC276	-15.61	0.5	372.908	1.07128e+20	2
Dongcun section	linguiformis	linguiformis-ubiquitus	DC277	-15.26	0.6	372.892	1.21572e+20	2
Dongcun section	linguiformis	linguiformis-ubiquitus	DC278	-14.91	0.65	372.876	1.17786e+20	2
Dongcun section	linguiformis	linguiformis-ubiquitus	DC279	-14.56	0.11	372.861	5.05119e+19	2
Dongcun section	linguiformis	linguiformis-ubiquitus	DC280	-14.21	0.29	372.845	1.23029e+20	2
Dongcun section	linguiformis	linguiformis-ubiquitus	DC281	-13.86	0.4	372.829	1.18529e+20	2
Dongcun section	linguiformis	linguiformis-ubiquitus	DC282	-13.51	0.55	372.813	1.25358e+20	2
Dongcun section	linguiformis	linguiformis-ubiquitus	DC283	-13.16	0.5	372.797	1.05214e+20	2
Dongcun section	linguiformis	linguiformis-ubiquitus	DC284	-12.81	0.41	372.781	9.95853e+19	2
Dongcun section	linguiformis	linguiformis-ubiquitus	DC285	-12.46	0.52	372.765	1.20929e+20	2
Dongcun section	linguiformis	linguiformis-ubiquitus	DC286	-12.11	0	372.749	5.02262e+19	2
Dongcun section	linguiformis	linguiformis-ubiquitus	DC288	-11.41	0.04	372.718	1.02714e+20	2
Dongcun section	linguiformis	linguiformis-ubiquitus	DC289	-11.06	0.29	372.702	1.2973e+20	2
Dongcun section	linguiformis	linguiformis-ubiquitus	DC290	-10.71	0.59	372.686	1.40516e+20	2
Dongcun section	linguiformis	linguiformis-ubiquitus	DC291	-10.36	0.43	372.67	9.3285e+19	2
Dongcun section	linguiformis	linguiformis-ubiquitus	DC292	-10.01	0.6	372.654	1.28272e+20	2
Dongcun section	linguiformis	linguiformis-ubiquitus	DC293	-9.66	0.41	372.638	9.00134e+19	2
Dongcun section	linguiformis	linguiformis-ubiquitus	DC294	-9.31	0.21	372.622	8.50562e+19	2
Dongcun section	linguiformis	linguiformis-ubiquitus	DC295	-9.16	0.15	372.616	8.95994e+19	2
Dongcun section	linguiformis	linguiformis-ubiquitus	DC296	-9.01	0.14	372.609	1.00567e+20	2
Dongcun section	linguiformis	linguiformis-ubiquitus	DC297	-8.86	0.43	372.602	1.7337e+20	2
Dongcun section	linguiformis	linguiformis-ubiquitus	DC298	-8.71	0.4	372.595	1.013e+20	2
Dongcun section	linguiformis	linguiformis-ubiquitus	DC299	-8.56	0.53	372.588	1.39635e+20	2
Dongcun section	linguiformis	linguiformis-ubiquitus	DC300	-8.41	1.06	372.582	2.39572e+20	2
Dongcun section	linguiformis	linguiformis-ubiquitus	DC301	-8.26	0.69	372.575	3.11628e+19	2
Dongcun section	linguiformis	linguiformis-ubiquitus	DC302	-8.11	0.53	372.568	7.4865e+19	2
Dongcun section	linguiformis	linguiformis-ubiquitus	DC303	-7.96	0.55	372.561	1.15467e+20	2
Dongcun section	linguiformis	linguiformis-ubiquitus	DC304	-7.81	0.41	372.554	7.69319e+19	2
Dongcun section	linguiformis	linguiformis-ubiquitus	DC305	-7.66	0.54	372.548	1.39835e+20	2
Dongcun section	linguiformis	linguiformis-ubiquitus	DC306	-7.51	0.58	372.541	1.20534e+20	2
Dongcun section	linguiformis	linguiformis-ubiquitus	DC307	-7.36	0.42	372.534	7.2665e+19	2
Dongcun section	linguiformis	linguiformis-ubiquitus	DC308	-7.21	0.54	372.527	1.37601e+20	2
Dongcun section	linguiformis	linguiformis-ubiquitus	DC309	-7.06	0.4	372.52	7.67319e+19	2
Dongcun section	linguiformis	linguiformis-ubiquitus	DC310	-6.91	0.47	372.514	1.25034e+20	2
Dongcun section	linguiformis	linguiformis-ubiquitus	DC311	-6.55	0.83	372.497	1.50102e+20	2
Dongcun section	linguiformis	linguiformis-ubiquitus	DC313	-5.83	0.6	372.465	1.01298e+20	2
Dongcun section	linguiformis	linguiformis-ubiquitus	DC315	-5.11	0.67	372.432	1.16657e+20	2
Dongcun section	linguiformis	linguiformis-ubiquitus	DC316	-4.75	0.75	372.416	1.22445e+20	2
Dongcun section	linguiformis	linguiformis-ubiquitus	DC317	-4.39	0.71	372.399	1.10478e+20	2
Dongcun section	linguiformis	linguiformis-ubiquitus	DC318	-4.03	0.61	372.383	1.02894e+20	2
Dongcun section	linguiformis	linguiformis-ubiquitus	DC319	-3.67	0.62	372.367	1.13331e+20	2
Dongcun section	linguiformis	linguiformis-ubiquitus	DC320	-3.54	0.6	372.361	1.06846e+20	2
Dongcun section	linguiformis	linguiformis-ubiquitus	DC321	-3.41	0.7	372.355	1.3977e+20	2
Dongcun section	linguiformis	linguiformis-ubiquitus	DC322	-3.28	0.8	372.349	1.4177e+20	2
Dongcun section	linguiformis	linguiformis-ubiquitus	DC323	-3.15	0.56	372.343	4.93509e+19	2
Dongcun section	linguiformis	linguiformis-ubiquitus	DC324	-3.02	0.54	372.337	1.05646e+20	2
Dongcun section	linguiformis	linguiformis-ubiquitus	DC325	-2.93	0.63	372.333	1.46102e+20	2
Dongcun section	linguiformis	linguiformis-ubiquitus	DC327	-2.76	0.61	372.325	1.08259e+20	2
Dongcun section	linguiformis	linguiformis-ubiquitus	DC328	-2.68	0.73	372.322	1.64852e+20	2
Dongcun section	linguiformis	linguiformis-ubiquitus	DC329	-2.59	0.76	372.318	1.26367e+20	2
Dongcun section	linguiformis	linguiformis-ubiquitus	DC330	-2.5	0.68	372.313	8.38208e+19	2
Dongcun section	linguiformis	linguiformis-ubiquitus	DC331	-2.42	0.54	372.31	5.21722e+19	2
Dongcun section	linguiformis	linguiformis-ubiquitus	DC333	-2.24	1.31	372.302	2.69512e+20	2
Dongcun section	linguiformis	linguiformis-ubiquitus	DC341	-1.76	1.65	372.28	1.5673e+20	2
Dongcun section	linguiformis	linguiformis-ubiquitus	DC343	-1.56	1.63	372.271	1.2925e+20	2
Dongcun section	linguiformis	linguiformis-ubiquitus	DC345	-1.42	1.51	372.264	1.01484e+20	2
Dongcun section	linguiformis	linguiformis-ubiquitus	DC347	-1.18	1.22	372.254	8.39189e+19	2
Dongcun section	linguiformis	linguiformis-ubiquitus	DC348	-1.06	1.54	372.248	2.20138e+20	2
Dongcun section	linguiformis	linguiformis-ubiquitus	DC349	-0.94	1.3	372.243	5.89968e+19	2
Dongcun section	linguiformis	linguiformis-ubiquitus	DC350	-0.82	1.68	372.237	2.39688e+20	2
Dongcun section	linguiformis	linguiformis-ubiquitus	DC352	-0.66	1.41	372.23	7.16661e+19	2
Dongcun section	linguiformis	linguiformis-ubiquitus	DC353	-0.54	1.38	372.224	1.19225e+20	2
Dongcun section	linguiformis	linguiformis-ubiquitus	DC355	-0.35	1.57	372.216	1.64902e+20	2
Dongcun section	linguiformis	linguiformis-ubiquitus	DC356	-0.25	1.85	372.211	2.30804e+20	2
Dongcun section	linguiformis	linguiformis-ubiquitus	DC357	-0.15	1.66	372.207	6.9547e+19	2
Dongcun section	triangularis	subperlobeta-clarkei-minuta	DC359	0.15	0.86	372.127	1.01958e+20	2
Dongcun section	triangularis	subperlobeta-clarkei-minuta	DC360	0.25	1.51	372.078	1.50509e+20	2
Dongcun section	triangularis	subperlobeta-clarkei-minuta	DC361	0.35	2.46	372.03	1.78882e+20	2
Dongcun section	triangularis	subperlobeta-clarkei-minuta	DC362	0.5	2.39	371.957	1.46342e+20	2
Dongcun section	triangularis	subperlobeta-clarkei-minuta	DC363	0.63	2.05	371.894	1.32828e+20	2
Dongcun section	triangularis	subperlobeta-clarkei-minuta	DC364	0.83	2.4	371.796	1.53468e+20	2
Dongcun section	triangularis	subperlobeta-clarkei-minuta	DC365	0.95	2.32	371.738	1.44317e+20	2
Dongcun section	triangularis	subperlobeta-clarkei-minuta	DC366	1.07	2.53	371.679	1.56068e+20	2
Dongcun section	triangularis	subperlobeta-clarkei-minuta	DC367	1.21	2.4	371.611	1.45099e+20	2
Dongcun section	triangularis	subperlobeta-clarkei-minuta	DC369	1.49	2.51	371.475	1.51427e+20	2
Dongcun section	triangularis	subperlobeta-clarkei-minuta	DC371	1.77	2.71	371.339	1.56432e+20	2
Dongcun section	triangularis	subperlobeta-clarkei-minuta	DC372	1.87	2.71	371.29	1.542e+20	2
Dongcun section	triangularis	subperlobeta-clarkei-minuta	DC376	2.03	2.57	371.212	1.48666e+20	2
Dongcun section	triangularis	subperlobeta-clarkei-minuta	DC377	2.07	3.03	371.193	1.96531e+20	2
Dongcun section	triangularis	subperlobeta-clarkei-minuta	DC378	2.4	2.75	371.032	1.52349e+20	2
Dongcun section	triangularis	subperlobeta-clarkei-minuta	DC382	3.31	2.73	370.59	1.54531e+20	2
Dongcun section	triangularis	subperlobeta-clarkei-minuta	DC383	3.55	2.34	370.473	1.41723e+20	2
Dongcun section	triangularis	subperlobeta-clarkei-minuta	DC385	4.07	2.29	370.22	1.455e+20	2
Dongcun section	triangularis	subperlobeta-clarkei-minuta	DC386	4.25	2.19	370.132	1.42064e+20	2
Dongcun section	triangularis	subperlobeta-clarkei-minuta	DC387	4.44	2.07	370.04	1.39427e+20	2
Dongcun section	crepida	crepida-termini-prima-pectinata	DC388	4.62	2	370.029	1.30358e+20	2
Dongcun section	crepida	crepida-termini-prima-pectinata	DC389	4.88	2.1	370.013	1.51536e+20	2
Dongcun section	crepida	crepida-termini-prima-pectinata	DC390	5.23	2.4	369.992	1.69251e+20	2
Dongcun section	crepida	crepida-termini-prima-pectinata	DC391	5.58	2.04	369.97	1.15299e+20	2
Dongcun section	crepida	crepida-termini-prima-pectinata	DC392	5.93	2.07	369.949	1.43525e+20	2
Dongcun section	crepida	crepida-termini-prima-pectinata	DC393	6.28	1.77	369.927	1.14149e+20	2
Dongcun section	crepida	crepida-termini-prima-pectinata	DC394	6.63	1.83	369.906	1.4085e+20	2
Dongcun section	crepida	crepida-termini-prima-pectinata	DC395	6.98	1.71	369.884	1.257e+20	2
Dongcun section	crepida	crepida-termini-prima-pectinata	DC396	7.33	1.93	369.863	1.54184e+20	2
Dongcun section	crepida	crepida-termini-prima-pectinata	DC397	7.68	1.97	369.841	1.42233e+20	2
Dongcun section	crepida	crepida-termini-prima-pectinata	DC398	8.03	1.89	369.82	1.32133e+20	2
Dongcun section	crepida	crepida-termini-prima-pectinata	DC401	9.08	1.73	369.756	1.30822e+20	2
Dongcun section	crepida	crepida-termini-prima-pectinata	DC402	9.43	1.77	369.734	1.38233e+20	2
Dongcun section	crepida	crepida-termini-prima-pectinata	DC403	9.78	2.01	369.713	1.57201e+20	2
Dongcun section	crepida	crepida-termini-prima-pectinata	DC404	10.13	1.33	369.691	7.84318e+19	2
Dongcun section	crepida	crepida-termini-prima-pectinata	DC405	10.48	2.01	369.67	1.88368e+20	2
Dongcun section	crepida	crepida-termini-prima-pectinata	DC408	11.53	1.21	369.605	1.05311e+20	2
Dongcun section	crepida	crepida-termini-prima-pectinata	DC409	11.88	1.61	369.584	1.60534e+20	2
Dongcun section	crepida	crepida-termini-prima-pectinata	DC410	12.23	1.65	369.562	1.35833e+20	2
Dongcun section	crepida	crepida-termini-prima-pectinata	DC411	12.58	1.86	369.541	1.52075e+20	2
Dongcun section	crepida	crepida-termini-prima-pectinata	DC412	12.93	1.73	369.519	1.25391e+20	2
Dongcun section	crepida	crepida-termini-prima-pectinata	DC413	13.28	1.6	369.498	1.22791e+20	2
Dongcun section	crepida	crepida-termini-prima-pectinata	DC414	13.63	1.69	369.477	1.40175e+20	2
Dongcun section	crepida	crepida-termini-prima-pectinata	DC415	13.98	1.4	369.455	1.07458e+20	2
Dongcun section	crepida	crepida-termini-prima-pectinata	DC416	14.33	1.15	369.434	1.05291e+20	2
Dongcun section	crepida	crepida-termini-prima-pectinata	DC417	15.08	1.53	369.388	1.43161e+20	2
Dongcun section	crepida	crepida-termini-prima-pectinata	DC418	15.83	1.21	369.342	1.13622e+20	2
Dongcun section	crepida	crepida-termini-prima-pectinata	DC421	18.08	1.34	369.204	1.28232e+20	2
Dongcun section	crepida	crepida-termini-prima-pectinata	DC422	18.83	1.46	369.158	1.33167e+20	2
Dongcun section	crepida	crepida-termini-prima-pectinata	DC423	19.58	1.54	369.112	1.33445e+20	2
Dongcun section	crepida	crepida-termini-prima-pectinata	DC424	20.33	1.48	369.066	1.27617e+20	2
Dongcun section	crepida	crepida-termini-prima-pectinata	DC425	21.08	1.33	369.02	1.21642e+20	2
Dongcun section	crepida	crepida-termini-prima-pectinata	DC426	21.83	1.28	368.974	1.23947e+20	2
Dongcun section	crepida	crepida-termini-prima-pectinata	DC427	22.58	1.09	368.928	1.15519e+20	2
Dongcun section	crepida	crepida-termini-prima-pectinata	DC428	23.33	1.33	368.882	1.34534e+20	2
Dongcun section	crepida	crepida-termini-prima-pectinata	DC429	24.08	1.25	368.836	1.22355e+20	2
Dongcun section	crepida	crepida-termini-prima-pectinata	DC430	24.83	1.37	368.79	1.31367e+20	2
Dongcun section	crepida	crepida-termini-prima-pectinata	DC431	25.58	1.29	368.744	1.23155e+20	2
Dongcun section	crepida	crepida-termini-prima-pectinata	DC432	26.33	1.3	368.698	1.26331e+20	2
Dongcun section	crepida	crepida-termini-prima-pectinata	DC434	27.83	1.43	368.606	1.30749e+20	2
Dongcun section	crepida	crepida-termini-prima-pectinata	DC435	28.58	1.26	368.56	1.19581e+20	2
Yangdi Section	Late rhenana	winchelli-bogartensis	YT-001	-24.45	1.36	373.76		2
Yangdi Section	Late rhenana	winchelli-bogartensis	YT-002	-24.25	0.86	373.724	9.58829e+19	2
Yangdi Section	Late rhenana	winchelli-bogartensis	YT-003	-24.05	0.43	373.689	9.02673e+19	2
Yangdi Section	Late rhenana	winchelli-bogartensis	YT-004	-23.85	2.77	373.653	2.55164e+20	2
Yangdi Section	Late rhenana	winchelli-bogartensis	YT-005	-23.65	2.75	373.617	1.54147e+20	2
Yangdi Section	Late rhenana	winchelli-bogartensis	YT-006	-23.45	2.66	373.582	1.49363e+20	2
Yangdi Section	Late rhenana	winchelli-bogartensis	YT-007	-23.25	2.97	373.546	1.72617e+20	2
Yangdi Section	Late rhenana	winchelli-bogartensis	YT-008	-23.05	3.3	373.51	1.80069e+20	2
Yangdi Section	Late rhenana	winchelli-bogartensis	YT-009	-22.85	2.81	373.475	1.35309e+20	2
Yangdi Section	Late rhenana	winchelli-bogartensis	YT-010	-22.65	3.15	373.439	1.77496e+20	2
Yangdi Section	Late rhenana	winchelli-bogartensis	YT-014	-21.85	2.36	373.297	1.3878e+20	2
Yangdi Section	Late rhenana	winchelli-bogartensis	YT-015	-21.65	2.21	373.261	1.37805e+20	2
Yangdi Section	Late rhenana	winchelli-bogartensis	YT-016	-21.45	2.39	373.225	1.55474e+20	2
Yangdi Section	Late rhenana	winchelli-bogartensis	YT-017	-21.25	2.11	373.19	1.30262e+20	2
Yangdi Section	Late rhenana	winchelli-bogartensis	YT-018	-21.05	1.81	373.154	1.2341e+20	2
Yangdi Section	Late rhenana	winchelli-bogartensis	YT-019	-20.85	2.24	373.118	1.63133e+20	2
Yangdi Section	Late rhenana	winchelli-bogartensis	YT-020	-20.65	1.24	373.083	8.21659e+19	2
Yangdi Section	Late rhenana	winchelli-bogartensis	YT-021	-20.45	1.39	373.047	1.34195e+20	2
Yangdi Section	Late rhenana	winchelli-bogartensis	YT-022	-20.25	1.2	373.011	1.159e+20	2
Yangdi Section	Late rhenana	winchelli-bogartensis	YT-023	-20.05	1.35	372.976	1.33395e+20	2
Yangdi Section	linguiformis	linguiformis-ubiquitus	YT-024	-19.85	1.44	372.94	1.32637e+20	2
Yangdi Section	linguiformis	linguiformis-ubiquitus	YT-025	-19.65	1.27	372.933	9.07433e+19	2
Yangdi Section	linguiformis	linguiformis-ubiquitus	YT-026	-19.45	1.26	372.925	1.23161e+20	2
Yangdi Section	linguiformis	linguiformis-ubiquitus	YT-027	-19.25	1.44	372.918	1.65495e+20	2
Yangdi Section	linguiformis	linguiformis-ubiquitus	YT-028	-19.05	1.63	372.91	1.71334e+20	2
Yangdi Section	linguiformis	linguiformis-ubiquitus	YT-029	-18.85	1.53	372.903	1.10214e+20	2
Yangdi Section	linguiformis	linguiformis-ubiquitus	YT-030	-18.65	1.6	372.895	1.4627e+20	2
Yangdi Section	linguiformis	linguiformis-ubiquitus	YT-031	-18.45	1.65	372.888	1.43193e+20	2
Yangdi Section	linguiformis	linguiformis-ubiquitus	YT-032	-18.25	1.47	372.88	9.27047e+19	2
Yangdi Section	linguiformis	linguiformis-ubiquitus	YT-033	-18.05	1.3	372.873	9.13433e+19	2
Yangdi Section	linguiformis	linguiformis-ubiquitus	YT-034	-17.85	1.37	372.865	1.4167e+20	2
Yangdi Section	linguiformis	linguiformis-ubiquitus	YT-035	-17.65	1.32	372.858	1.16207e+20	2
Yangdi Section	linguiformis	linguiformis-ubiquitus	YT-036	-17.45	1.41	372.851	1.46548e+20	2
Yangdi Section	linguiformis	linguiformis-ubiquitus	YT-037	-17.25	1.13	372.843	6.55185e+19	2
Yangdi Section	linguiformis	linguiformis-ubiquitus	YT-038	-17.05	1.18	372.836	1.33793e+20	2
Yangdi Section	linguiformis	linguiformis-ubiquitus	YT-039	-16.85	1.25	372.828	1.3927e+20	2
Yangdi Section	linguiformis	linguiformis-ubiquitus	YT-040	-16.65	1.31	372.821	1.38432e+20	2
Yangdi Section	linguiformis	linguiformis-ubiquitus	YT-041	-16.45	1.17	372.813	9.48592e+19	2
Yangdi Section	linguiformis	linguiformis-ubiquitus	YT-042	-16.25	1.3	372.806	1.52502e+20	2
Yangdi Section	linguiformis	linguiformis-ubiquitus	YT-043	-16.05	0.85	372.798	2.52618e+19	2
Yangdi Section	linguiformis	linguiformis-ubiquitus	YT-044	-15.85	0.8	372.791	1.05807e+20	2
Yangdi Section	linguiformis	linguiformis-ubiquitus	YT-045	-15.65	0.79	372.783	1.13761e+20	2
Yangdi Section	linguiformis	linguiformis-ubiquitus	YT-046	-15.45	0.75	372.776	1.06845e+20	2
Yangdi Section	linguiformis	linguiformis-ubiquitus	YT-047	-15.25	0.78	372.769	1.21716e+20	2
Yangdi Section	linguiformis	linguiformis-ubiquitus	YT-048	-15.05	0.96	372.761	1.55895e+20	2
Yangdi Section	linguiformis	linguiformis-ubiquitus	YT-049	-14.85	0.88	372.754	1.01291e+20	2
Yangdi Section	linguiformis	linguiformis-ubiquitus	YT-050	-14.65	0.96	372.746	1.35509e+20	2
Yangdi Section	linguiformis	linguiformis-ubiquitus	YT-051	-14.45	0.89	372.739	1.0353e+20	2
Yangdi Section	linguiformis	linguiformis-ubiquitus	YT-052	-14.25	0.68	372.731	7.07888e+19	2
Yangdi Section	linguiformis	linguiformis-ubiquitus	YT-053	-14.05	0.86	372.724	1.53895e+20	2
Yangdi Section	linguiformis	linguiformis-ubiquitus	YT-054	-13.85	0.87	372.716	1.19439e+20	2
Yangdi Section	linguiformis	linguiformis-ubiquitus	YT-055	-13.65	0.92	372.709	1.28593e+20	2
Yangdi Section	linguiformis	linguiformis-ubiquitus	YT-057	-13.25	0.87	372.694	1.12303e+20	2
Yangdi Section	linguiformis	linguiformis-ubiquitus	YT-058	-13.05	0.75	372.686	9.05365e+19	2
Yangdi Section	linguiformis	linguiformis-ubiquitus	YT-059	-12.85	0.62	372.679	8.58979e+19	2
Yangdi Section	linguiformis	linguiformis-ubiquitus	YT-061	-12.45	0.35	372.664	7.94785e+19	2
Yangdi Section	linguiformis	linguiformis-ubiquitus	YT-063	-12.05	0.26	372.649	9.60262e+19	2
Yangdi Section	linguiformis	linguiformis-ubiquitus	YT-064	-11.85	0.37	372.642	1.29825e+20	2
Yangdi Section	linguiformis	linguiformis-ubiquitus	YT-065	-11.65	0.65	372.634	1.70082e+20	2
Yangdi Section	linguiformis	linguiformis-ubiquitus	YT-066	-11.45	0.61	372.627	1.04045e+20	2
Yangdi Section	linguiformis	linguiformis-ubiquitus	YT-067	-11.25	0.63	372.619	1.16677e+20	2
Yangdi Section	linguiformis	linguiformis-ubiquitus	YT-068	-11.05	0.59	372.612	1.03645e+20	2
Yangdi Section	linguiformis	linguiformis-ubiquitus	YT-069	-10.85	0.66	372.604	1.2747e+20	2
Yangdi Section	linguiformis	linguiformis-ubiquitus	YT-070	-10.65	0.71	372.597	1.24393e+20	2
Yangdi Section	linguiformis	linguiformis-ubiquitus	YT-075	-9.65	0.81	372.56	1.20277e+20	2
Yangdi Section	linguiformis	linguiformis-ubiquitus	YT-076	-9.45	0.57	372.552	6.2473e+19	2
Yangdi Section	linguiformis	linguiformis-ubiquitus	YT-077	-9.25	0.59	372.545	1.15877e+20	2
Yangdi Section	linguiformis	linguiformis-ubiquitus	YT-078	-9.05	0.27	372.537	4.01639e+19	2
Yangdi Section	linguiformis	linguiformis-ubiquitus	YT-079	-8.85	0.47	372.53	1.50173e+20	2
Yangdi Section	linguiformis	linguiformis-ubiquitus	YT-080	-8.65	0.52	372.522	1.20593e+20	2
Yangdi Section	linguiformis	linguiformis-ubiquitus	YT-081	-8.45	0.66	372.515	1.41741e+20	2
Yangdi Section	linguiformis	linguiformis-ubiquitus	YT-082	-8.25	0.7	372.508	1.22155e+20	2
Yangdi Section	linguiformis	linguiformis-ubiquitus	YT-083	-8.05	0.76	372.5	1.27432e+20	2
Yangdi Section	linguiformis	linguiformis-ubiquitus	YT-084	-7.95	0.97	372.496	2.05022e+20	2
Yangdi Section	linguiformis	linguiformis-ubiquitus	YT-086	-7.75	0.54	372.489	2.31391e+19	2
Yangdi Section	linguiformis	linguiformis-ubiquitus	YT-087	-7.65	0.52	372.485	1.02245e+20	2
Yangdi Section	linguiformis	linguiformis-ubiquitus	YT-088	-7.55	0.72	372.481	1.95945e+20	2
Yangdi Section	linguiformis	linguiformis-ubiquitus	YT-089	-7.45	0.81	372.478	1.52895e+20	2
Yangdi Section	linguiformis	linguiformis-ubiquitus	YT-090	-7.35	0.81	372.474	1.162e+20	2
Yangdi Section	linguiformis	linguiformis-ubiquitus	YT-091	-7.25	0.91	372.47	1.58973e+20	2
Yangdi Section	linguiformis	linguiformis-ubiquitus	YT-092	-7.15	0.79	372.467	6.6873e+19	2
Yangdi Section	linguiformis	linguiformis-ubiquitus	YT-093	-7.05	0.58	372.463	2.59777e+19	2
Yangdi Section	linguiformis	linguiformis-ubiquitus	YT-094	-6.95	0.56	372.459	1.03045e+20	2
Yangdi Section	linguiformis	linguiformis-ubiquitus	YT-095	-6.85	0.66	372.455	1.53973e+20	2
Yangdi Section	linguiformis	linguiformis-ubiquitus	YT-096	-6.75	0.78	372.452	1.64527e+20	2
Yangdi Section	linguiformis	linguiformis-ubiquitus	YT-097	-6.65	0.66	372.448	6.4273e+19	2
Yangdi Section	linguiformis	linguiformis-ubiquitus	YT-098	-6.55	0.54	372.444	6.1873e+19	2
Yangdi Section	linguiformis	linguiformis-ubiquitus	YT-099	-6.45	0.63	372.44	1.49295e+20	2
Yangdi Section	linguiformis	linguiformis-ubiquitus	YT-100	-6.35	0.7	372.437	1.42541e+20	2
Yangdi Section	linguiformis	linguiformis-ubiquitus	YT-101	-6.25	0.66	372.433	9.6891e+19	2
Yangdi Section	linguiformis	linguiformis-ubiquitus	YT-102	-6.15	0.4	372.429	1.99142e+18	2
Yangdi Section	linguiformis	linguiformis-ubiquitus	YT-103	-6.05	0.24	372.426	3.95639e+19	2
Yangdi Section	linguiformis	linguiformis-ubiquitus	YT-104	-5.95	0.13	372.422	5.77502e+19	2
Yangdi Section	linguiformis	linguiformis-ubiquitus	YT-105	-5.85	0.64	372.418	3.2074e+20	2
Yangdi Section	linguiformis	linguiformis-ubiquitus	YT-111	-5.25	0.74	372.396	1.21595e+20	2
Yangdi Section	linguiformis	linguiformis-ubiquitus	YT-112	-5.15	0.53	372.392	2.49777e+19	2
Yangdi Section	linguiformis	linguiformis-ubiquitus	YT-113	-5.05	0.44	372.388	7.21047e+19	2
Yangdi Section	linguiformis	linguiformis-ubiquitus	YT-114	-4.95	0.63	372.385	1.90068e+20	2
Yangdi Section	linguiformis	linguiformis-ubiquitus	YT-115	-4.85	0.52	372.381	6.55502e+19	2
Yangdi Section	linguiformis	linguiformis-ubiquitus	YT-116	-4.75	0.61	372.377	1.48895e+20	2
Yangdi Section	linguiformis	linguiformis-ubiquitus	YT-118	-4.55	0.71	372.37	1.34586e+20	2
Yangdi Section	linguiformis	linguiformis-ubiquitus	YT-119	-4.45	0.85	372.366	1.74082e+20	2
Yangdi Section	linguiformis	linguiformis-ubiquitus	YT-120	-4.35	0.86	372.362	1.21277e+20	2
Yangdi Section	linguiformis	linguiformis-ubiquitus	YT-122	-4.15	0.64	372.355	6.79502e+19	2
Yangdi Section	linguiformis	linguiformis-ubiquitus	YT-123	-4.05	0.72	372.351	1.47018e+20	2
Yangdi Section	linguiformis	linguiformis-ubiquitus	YT-124	-3.95	0.79	372.347	1.44341e+20	2
Yangdi Section	linguiformis	linguiformis-ubiquitus	YT-125	-3.85	0.56	372.344	1.74232e+19	2
Yangdi Section	linguiformis	linguiformis-ubiquitus	YT-126	-3.75	0.6718	372.34	1.5902e+20	2
Yangdi Section	linguiformis	linguiformis-ubiquitus	YT-128	-3.55	0.42	372.332	5.70674e+19	2
Yangdi Section	linguiformis	linguiformis-ubiquitus	YT-129	-3.45	0.53	372.329	1.5545e+20	2
Yangdi Section	linguiformis	linguiformis-ubiquitus	YT-130	-3.35	0.53	372.325	1.106e+20	2
Yangdi Section	linguiformis	linguiformis-ubiquitus	YT-131	-3.25	0.5334	372.321	1.12054e+20	2
Yangdi Section	linguiformis	linguiformis-ubiquitus	YT-132	-3.15	0.36	372.317	3.65004e+19	2
Yangdi Section	linguiformis	linguiformis-ubiquitus	YT-133	-3.05	0.35	372.314	1.02923e+20	2
Yangdi Section	linguiformis	linguiformis-ubiquitus	YT-134	-2.95	0.33	372.31	9.84455e+19	2
Yangdi Section	linguiformis	linguiformis-ubiquitus	YT-135	-2.85	0.42	372.306	1.45095e+20	2
Yangdi Section	linguiformis	linguiformis-ubiquitus	YT-136	-2.75	0.4254	372.303	1.1071e+20	2
Yangdi Section	linguiformis	linguiformis-ubiquitus	YT-137	-2.65	0.81	372.299	2.73011e+20	2
Yangdi Section	linguiformis	linguiformis-ubiquitus	YT-139	-2.45	0.54	372.291	5.57571e+19	2
Yangdi Section	linguiformis	linguiformis-ubiquitus	YT-140	-2.35	0.49	372.288	8.94137e+19	2
Yangdi Section	linguiformis	linguiformis-ubiquitus	YT-141	-2.25	0.5236	372.284	1.24172e+20	2
Yangdi Section	linguiformis	linguiformis-ubiquitus	YT-142	-2.15	1.04	372.28	3.31349e+20	2
Yangdi Section	linguiformis	linguiformis-ubiquitus	YT-143	-2.05	0.88	372.276	5.23639e+19	2
Yangdi Section	linguiformis	linguiformis-ubiquitus	YT-145	-1.85	0.52	372.269	3.70094e+19	2
Yangdi Section	linguiformis	linguiformis-ubiquitus	YT-146	-1.75	0.6804	372.265	1.79007e+20	2
Yangdi Section	linguiformis	linguiformis-ubiquitus	YT-147	-1.65	0.69	372.262	1.17714e+20	2
Yangdi Section	linguiformis	linguiformis-ubiquitus	YT-148	-1.55	0.69	372.258	1.138e+20	2
Yangdi Section	linguiformis	linguiformis-ubiquitus	YT-149	-1.45	0.84	372.254	1.77959e+20	2
Yangdi Section	linguiformis	linguiformis-ubiquitus	YT-150	-1.4	1.81	372.252	9.27187e+20	2
Yangdi Section	linguiformis	linguiformis-ubiquitus	YT-151	-1.35	2.43	372.25	6.54179e+20	2
Yangdi Section	linguiformis	linguiformis-ubiquitus	YT-152	-1.25	2.31	372.247	9.7273e+19	2
Yangdi Section	linguiformis	linguiformis-ubiquitus	YT-154	-1.05	1.92	372.239	5.88936e+19	2
Yangdi Section	linguiformis	linguiformis-ubiquitus	YT-155	-0.95	2.03	372.235	1.8545e+20	2
Yangdi Section	linguiformis	linguiformis-ubiquitus	YT-156	-0.85	1.9876	372.232	1.22464e+20	2
Yangdi Section	linguiformis	linguiformis-ubiquitus	YT-157	-0.75	2.13	372.228	2.0066e+20	2
Yangdi Section	linguiformis	linguiformis-ubiquitus	YT-159	-0.6	1.935	372.222	8.56957e+19	2
Yangdi Section	linguiformis	linguiformis-ubiquitus	YT-160	-0.55	2.21	372.22	3.68449e+20	2
Yangdi Section	linguiformis	linguiformis-ubiquitus	YT-161	-0.5	2.56	372.219	4.36608e+20	2
Yangdi Section	linguiformis	linguiformis-ubiquitus	YT-163	-0.4	2.54	372.215	1.42645e+20	2
Yangdi Section	linguiformis	linguiformis-ubiquitus	YT-164	-0.35	2.44	372.213	6.72549e+19	2
Yangdi Section	linguiformis	linguiformis-ubiquitus	YT-165	-0.3	2.58	372.211	2.65763e+20	2
Yangdi Section	linguiformis	linguiformis-ubiquitus	YT-166	-0.25	2.8	372.209	3.35399e+20	2
Yangdi Section	linguiformis	linguiformis-ubiquitus	YT-168	-0.15	2.4624	372.206	1.15999e+19	2
Yangdi Section	linguiformis	linguiformis-ubiquitus	YT-169	-0.1	2.51	372.204	1.89015e+20	2
Yangdi Section	trangularis	subperlobeta-clarkei-minuta	YT-171	0	2.41	372.2	1.0734e+20	2
Yangdi Section	trangularis	subperlobeta-clarkei-minuta	YT-172	0.05	3.18	372.19	2.86059e+20	2
Yangdi Section	trangularis	subperlobeta-clarkei-minuta	YT-173	0.1	2.98	372.181	1.27793e+20	2
Yangdi Section	trangularis	subperlobeta-clarkei-minuta	YT-174	0.15	2.7778	372.171	1.23399e+20	2
Yangdi Section	trangularis	subperlobeta-clarkei-minuta	YT-175	0.2	3.13	372.162	2.18613e+20	2
Yangdi Section	trangularis	subperlobeta-clarkei-minuta	YT-176	0.25	2.76	372.152	9.63562e+19	2
Yangdi Section	trangularis	subperlobeta-clarkei-minuta	YT-177	0.3	2.9	372.143	1.80265e+20	2
Yangdi Section	trangularis	subperlobeta-clarkei-minuta	YT-178	0.35	3.57	372.133	2.77955e+20	2
Yangdi Section	trangularis	subperlobeta-clarkei-minuta	YT-179	0.4	2.73	372.124	2.10086e+19	2
Yangdi Section	trangularis	subperlobeta-clarkei-minuta	YT-180	0.45	3.037	372.114	2.09564e+20	2
Yangdi Section	trangularis	subperlobeta-clarkei-minuta	YT-181	0.5	3.04	372.104	1.61277e+20	2
Yangdi Section	trangularis	subperlobeta-clarkei-minuta	YT-182	0.55	3.46	372.095	2.35996e+20	2
Yangdi Section	trangularis	subperlobeta-clarkei-minuta	YT-183	0.6	2.96	372.085	7.96813e+19	2
Yangdi Section	trangularis	subperlobeta-clarkei-minuta	YT-184	0.7	2.76	372.066	1.39296e+20	2
Yangdi Section	trangularis	subperlobeta-clarkei-minuta	YT-185	0.8	2.4682	372.047	1.2616e+20	2
Yangdi Section	trangularis	subperlobeta-clarkei-minuta	YT-186	0.9	2.01	372.028	1.03765e+20	2
Yangdi Section	trangularis	subperlobeta-clarkei-minuta	YT-187	1	2.01	372.009	1.402e+20	2
Yangdi Section	trangularis	subperlobeta-clarkei-minuta	YT-188	1.1	2.23	371.99	1.62094e+20	2
Yangdi Section	trangularis	subperlobeta-clarkei-minuta	YT-189	1.2	2.08	371.971	1.29672e+20	2
Yangdi Section	trangularis	subperlobeta-clarkei-minuta	YT-190	1.3	2.12	371.952	1.45581e+20	2
Yangdi Section	trangularis	subperlobeta-clarkei-minuta	YT-191	1.4	2.22	371.932	1.52352e+20	2
Yangdi Section	trangularis	subperlobeta-clarkei-minuta	YT-192	1.5	2.97	371.913	2.19039e+20	2
Yangdi Section	trangularis	subperlobeta-clarkei-minuta	YT-193	1.6	2.3548	371.894	9.81761e+19	2
Yangdi Section	trangularis	subperlobeta-clarkei-minuta	YT-194	1.7	2.8	371.875	1.91402e+20	2
Yangdi Section	trangularis	subperlobeta-clarkei-minuta	YT-195	1.8	2.87	371.856	1.62966e+20	2
Yangdi Section	trangularis	subperlobeta-clarkei-minuta	YT-196	1.9	2.73	371.837	1.43467e+20	2
Yangdi Section	trangularis	subperlobeta-clarkei-minuta	YT-197	2	2.7	371.818	1.51614e+20	2
Yangdi Section	trangularis	subperlobeta-clarkei-minuta	YT-198	2.1	2.7896	371.799	1.62917e+20	2
Yangdi Section	trangularis	subperlobeta-clarkei-minuta	YT-199	2.2	2.72	371.779	1.48865e+20	2
Yangdi Section	trangularis	subperlobeta-clarkei-minuta	YT-201	2.3	2.3	371.76	1.12602e+20	2
Yangdi Section	trangularis	subperlobeta-clarkei-minuta	YT-202	2.5	2.66	371.722	1.67513e+20	2
Yangdi Section	trangularis	subperlobeta-clarkei-minuta	YT-203	2.6	2.72	371.703	1.59171e+20	2
Yangdi Section	trangularis	subperlobeta-clarkei-minuta	YT-204	2.7	2.69	371.684	1.51414e+20	2
Yangdi Section	trangularis	subperlobeta-clarkei-minuta	YT-205	2.8	2.52	371.665	1.36882e+20	2
Yangdi Section	trangularis	subperlobeta-clarkei-minuta	YT-206	2.9	2.65	371.646	1.63337e+20	2
Yangdi Section	trangularis	subperlobeta-clarkei-minuta	YT-207	3	2.32	371.627	1.20159e+20	2
Yangdi Section	trangularis	subperlobeta-clarkei-minuta	YT-208	3.1	2.51	371.607	1.65309e+20	2
Yangdi Section	trangularis	subperlobeta-clarkei-minuta	YT-209	3.2	2.63	371.588	1.62142e+20	2
Yangdi Section	trangularis	subperlobeta-clarkei-minuta	YT-210	3.3	2.36	371.569	1.2573e+20	2
Yangdi Section	trangularis	subperlobeta-clarkei-minuta	YT-211	3.4	2.42	371.55	1.53171e+20	2
Yangdi Section	trangularis	subperlobeta-clarkei-minuta	YT-212	3.5	2.54	371.531	1.60342e+20	2
Yangdi Section	trangularis	subperlobeta-clarkei-minuta	YT-213	3.6	2.38	371.512	1.34877e+20	2
Yangdi Section	trangularis	subperlobeta-clarkei-minuta	YT-214	3.7	2.29	371.493	1.38643e+20	2
Yangdi Section	trangularis	subperlobeta-clarkei-minuta	YT-215	3.8	2.26	371.474	1.42814e+20	2
Yangdi Section	trangularis	subperlobeta-clarkei-minuta	YT-216	3.9	2.33	371.455	1.52166e+20	2
Yangdi Section	trangularis	subperlobeta-clarkei-minuta	YT-217	4	2.3	371.435	1.43614e+20	2
Yangdi Section	trangularis	subperlobeta-clarkei-minuta	YT-218	4.1	2.34	371.416	1.49981e+20	2
Yangdi Section	trangularis	subperlobeta-clarkei-minuta	YT-219	4.2	2.03	371.397	1.15949e+20	2
Yangdi Section	trangularis	subperlobeta-clarkei-minuta	YT-220	4.3	2.31	371.378	1.68465e+20	2
Yangdi Section	trangularis	subperlobeta-clarkei-minuta	YT-221	4.4	2.26	371.359	1.41224e+20	2
Yangdi Section	trangularis	subperlobeta-clarkei-minuta	YT-222	4.5	2.22	371.34	1.41219e+20	2
Yangdi Section	trangularis	subperlobeta-clarkei-minuta	YT-223	4.6	2.1	371.321	1.32458e+20	2
Yangdi Section	trangularis	subperlobeta-clarkei-minuta	YT-224	4.7	2.14	371.302	1.45981e+20	2
Yangdi Section	trangularis	subperlobeta-clarkei-minuta	YT-225	4.8	2.26	371.282	1.54742e+20	2
Yangdi Section	trangularis	subperlobeta-clarkei-minuta	YT-226	4.9	2.24	371.263	1.4321e+20	2
Yangdi Section	trangularis	subperlobeta-clarkei-minuta	YT-227	5	2.02	371.244	1.22906e+20	2
Yangdi Section	trangularis	subperlobeta-clarkei-minuta	YT-228	5.1	2.12	371.225	1.50352e+20	2
Yangdi Section	trangularis	subperlobeta-clarkei-minuta	YT-229	5.2	1.91	371.206	1.21501e+20	2
Yangdi Section	trangularis	subperlobeta-clarkei-minuta	YT-230	5.3	1.92	371.187	1.39195e+20	2
Yangdi Section	trangularis	subperlobeta-clarkei-minuta	YT-231	5.4	2.11	371.168	1.57309e+20	2
Yangdi Section	trangularis	subperlobeta-clarkei-minuta	YT-232	5.5	2.12	371.149	1.43195e+20	2
Yangdi Section	trangularis	subperlobeta-clarkei-minuta	YT-233	5.6	1.8	371.13	1.10554e+20	2
Yangdi Section	trangularis	subperlobeta-clarkei-minuta	YT-234	5.7	1.98	371.11	1.53913e+20	2
Yangdi Section	trangularis	subperlobeta-clarkei-minuta	YT-235	5.8	1.96	371.091	1.3761e+20	2
Yangdi Section	trangularis	subperlobeta-clarkei-minuta	YT-236	5.9	2.07	371.072	1.50147e+20	2
Yangdi Section	trangularis	subperlobeta-clarkei-minuta	YT-237	6	1.86	371.053	1.20501e+20	2
Yangdi Section	trangularis	subperlobeta-clarkei-minuta	YT-238	6.1	1.86	371.034	1.372e+20	2
Yangdi Section	trangularis	subperlobeta-clarkei-minuta	YT-239	6.2	1.85	371.015	1.36205e+20	2
Yangdi Section	trangularis	subperlobeta-clarkei-minuta	YT-240	6.3	1.79	370.996	1.31029e+20	2
Yangdi Section	trangularis	subperlobeta-clarkei-minuta	YT-241	6.4	1.71	370.977	1.27839e+20	2
Yangdi Section	trangularis	subperlobeta-clarkei-minuta	YT-242	6.5	1.86	370.958	1.49128e+20	2
Yangdi Section	trangularis	subperlobeta-clarkei-minuta	YT-243	6.6	1.68	370.938	1.19287e+20	2
Yangdi Section	trangularis	subperlobeta-clarkei-minuta	YT-244	6.7	1.73	370.919	1.38576e+20	2
Yangdi Section	trangularis	subperlobeta-clarkei-minuta	YT-245	6.8	1.63	370.9	1.24648e+20	2
Yangdi Section	trangularis	subperlobeta-clarkei-minuta	YT-246	6.9	1.52	370.881	1.21653e+20	2
Yangdi Section	trangularis	subperlobeta-clarkei-minuta	YT-247	7	1.5	370.862	1.2841e+20	2
Yangdi Section	trangularis	subperlobeta-clarkei-minuta	YT-248	7.1	1.63	370.843	1.42937e+20	2
Yangdi Section	trangularis	subperlobeta-clarkei-minuta	YT-249	7.2	1.44	370.824	1.13691e+20	2
Yangdi Section	trangularis	subperlobeta-clarkei-minuta	YT-250	7.3	1.62	370.805	1.46713e+20	2
Yangdi Section	trangularis	subperlobeta-clarkei-minuta	YT-251	7.4	1.58	370.785	1.28419e+20	2
Yangdi Section	trangularis	subperlobeta-clarkei-minuta	YT-252	7.5	1.55	370.766	1.28614e+20	2
Yangdi Section	trangularis	subperlobeta-clarkei-minuta	YT-253	7.6	1.39	370.747	1.15077e+20	2
Yangdi Section	trangularis	subperlobeta-clarkei-minuta	YT-254	7.7	1.7	370.728	1.58651e+20	2
Yangdi Section	trangularis	subperlobeta-clarkei-minuta	YT-255	7.8	1.44	370.709	1.08125e+20	2
Yangdi Section	trangularis	subperlobeta-clarkei-minuta	YT-256	7.9	1.41	370.69	1.25814e+20	2
Yangdi Section	trangularis	subperlobeta-clarkei-minuta	YT-257	8	1.68	370.671	1.5507e+20	2
Yangdi Section	trangularis	subperlobeta-clarkei-minuta	YT-263	9.1	1.62	370.461	1.31966e+20	2
Yangdi Section	trangularis	subperlobeta-clarkei-minuta	YT-264	9.3	1.73	370.422	1.38974e+20	2
Yangdi Section	trangularis	subperlobeta-clarkei-minuta	YT-265	9.5	1.48	370.384	1.1966e+20	2
Yangdi Section	trangularis	subperlobeta-clarkei-minuta	YT-266	9.7	1.87	370.346	1.52906e+20	2
Yangdi Section	trangularis	subperlobeta-clarkei-minuta	YT-267	9.9	2.14	370.308	1.53535e+20	2
Yangdi Section	trangularis	subperlobeta-clarkei-minuta	YT-268	10.1	1.41	370.269	9.91757e+19	2
Yangdi Section	trangularis	subperlobeta-clarkei-minuta	YT-271	10.7	2.4	370.155	1.61121e+20	2
Yangdi Section	trangularis	subperlobeta-clarkei-minuta	YT-272	10.9	1.32	370.116	8.34599e+19	2
Yangdi Section	trangularis	subperlobeta-clarkei-minuta	YT-273	11.1	2.08	370.078	1.71817e+20	2
Yangdi Section	trangularis	subperlobeta-clarkei-minuta	YT-274	11.3	1.99	370.04	1.36222e+20	2
Fuhe Section	Late rhenana	winchelli-bogartensis	FHV-6	2.5	0.94	373.76		3
Fuhe Section	Late rhenana	winchelli-bogartensis	FHV-7	2.95	1.02	373.701	1.22453e+20	3
Fuhe Section	Late rhenana	winchelli-bogartensis	FHV-9	3.6	1.15	373.615	1.2531e+20	3
Fuhe Section	Late rhenana	winchelli-bogartensis	FHV10	4	0.68	373.563	1.00031e+20	3
Fuhe Section	Late rhenana	winchelli-bogartensis	FHV11	4.45	0.74	373.503	1.1634e+20	3
Fuhe Section	Late rhenana	winchelli-bogartensis	FHV12	4.75	0.63	373.464	1.08366e+20	3
Fuhe Section	Late rhenana	winchelli-bogartensis	FHV14	5.49	0.76	373.366	1.17229e+20	3
Fuhe Section	Late rhenana	winchelli-bogartensis	FHV16	6.52	0.6	373.231	1.10206e+20	3
Fuhe Section	Late rhenana	winchelli-bogartensis	FHV17	6.97	0.4	373.172	1.02867e+20	3
Fuhe Section	Late rhenana	winchelli-bogartensis	F131	7.67	0.43	373.08	1.09095e+20	3
Fuhe Section	linguiformis	linguiformis-ubiquitus	FHV20	8.73	0.53	372.94	1.11689e+20	3
Fuhe Section	linguiformis	linguiformis-ubiquitus	FHV22	9.9	0.46	372.845	1.08077e+20	3
Fuhe Section	linguiformis	linguiformis-ubiquitus	FHV24	11.22	0.63	372.738	1.15018e+20	3
Fuhe Section	linguiformis	linguiformis-ubiquitus	FHV26	12.46	0.31	372.638	1.01355e+20	3
Fuhe Section	linguiformis	linguiformis-ubiquitus	FHV27	13.02	0.57	372.593	1.20117e+20	3
Fuhe Section	linguiformis	linguiformis-ubiquitus	FHV28	13.67	0.5	372.54	1.07978e+20	3
Fuhe Section	linguiformis	linguiformis-ubiquitus	FHV29	13.96	0.67	372.517	1.24405e+20	3
Fuhe Section	linguiformis	linguiformis-ubiquitus	FHV30	14.21	0.65	372.496	1.11498e+20	3
Fuhe Section	linguiformis	linguiformis-ubiquitus	FHV31	14.56	0.73	372.468	1.18891e+20	3
Fuhe Section	linguiformis	linguiformis-ubiquitus	FHV32	14.8	0.56	372.449	9.79017e+19	3
Fuhe Section	linguiformis	linguiformis-ubiquitus	FHV33	15.06	0.53	372.428	1.08434e+20	3
Fuhe Section	linguiformis	linguiformis-ubiquitus	FHV34	15.41	0.42	372.399	1.025e+20	3
Fuhe Section	linguiformis	linguiformis-ubiquitus	FHV35	15.57	0.06	372.386	5.89585e+19	3
Fuhe Section	linguiformis	linguiformis-ubiquitus	FHV36	15.84	0.06	372.364	1.012e+20	3
Fuhe Section	linguiformis	linguiformis-ubiquitus	FHV37	16.15	0.31	372.339	1.2134e+20	3
Fuhe Section	linguiformis	linguiformis-ubiquitus	FHV38	16.38	0.87	372.321	1.63111e+20	3
Fuhe Section	linguiformis	linguiformis-ubiquitus	FHV39	16.89	1.39	372.279	1.46942e+20	3
Fuhe Section	linguiformis	linguiformis-ubiquitus	FHV41	17.4	0.1	372.238	5.45128e+19	3
Fuhe Section	linguiformis	linguiformis-ubiquitus	FHV42	17.67	1.2	372.216	2.00487e+20	3
Fuhe Section	linguiformis	linguiformis-ubiquitus	FHV43	17.82	1.87	372.204	2.21257e+20	3
Fuhe Section	linguiformis	linguiformis-ubiquitus	FHV44	17.87	2.13	372.2	2.40269e+20	3
Fuhe Section	early triangularis	subperlobata	FHV45	17.95	1.97	372.137	1.35569e+20	3
Fuhe Section	early triangularis	subperlobata	FHV46	18.04	0.98	372.112	5.73467e+19	3
Fuhe Section	early triangularis	subperlobata	FHV47	18.09	2.53	372.054	1.91211e+20	3
Fuhe Section	early triangularis	subperlobata	FHV48	18.21	2.93	372.03	1.83753e+20	3
Fuhe Section	early triangularis	subperlobata	FHV49	18.26	2.74	371.991	1.47333e+20	3
Fuhe Section	early triangularis	subperlobata	FHV50	18.34	2.98	371.933	1.65888e+20	3
Fuhe Section	early triangularis	subperlobata	FHV51	18.46	2.67	371.861	1.46902e+20	3
Fuhe Section	early triangularis	subperlobata	FHV52	18.61	3.09	371.803	1.72804e+20	3
Fuhe Section	early triangularis	subperlobata	FHV53	18.73	2.95	371.735	1.55856e+20	3
Fuhe Section	early triangularis	subperlobata	FHV54	18.87	3.01	371.45	1.6052e+20	3
Fuhe Section	Middle trianguilaris	clarkei	FHV55	19.46	2.89	371.407	1.53608e+20	3
Fuhe Section	Middle trianguilaris	clarkei	FHV56	20.24	2.58	371.365	1.40249e+20	3
Fuhe Section	Middle trianguilaris	clarkei	FHV57	20.84	2.56	371.333	1.50248e+20	3
Fuhe Section	Middle trianguilaris	clarkei	FHV59	21.39	2.39	371.304	1.38972e+20	3
Fuhe Section	Middle trianguilaris	clarkei	FHV60	21.97	2.37	371.273	1.46415e+20	3
Fuhe Section	Middle trianguilaris	clarkei	FHV62	22.97	2.3	371.22	1.44001e+20	3
Fuhe Section	Middle trianguilaris	clarkei	FHV64	23.93	2.4	371.169	1.50975e+20	3
Fuhe Section	Middle trianguilaris	clarkei	FHV66	24.83	2.22	371.121	1.38688e+20	3
Fuhe Section	Middle trianguilaris	clarkei	FHV68	25.83	2.02	371.068	1.34688e+20	3
Fuhe Section	Middle trianguilaris	clarkei	FHV70	26.91	1.94	371.01	1.36684e+20	3
Fuhe Section	Middle trianguilaris	clarkei	FHV72	27.55	2.02	370.98	1.4439e+20	3
Fuhe Section	Middle trianguilaris	clarkei	FHV74	28.33	1.7	370.942	1.20905e+20	3
Fuhe Section	Middle trianguilaris	clarkei	FHV75	29.08	1.64	370.907	1.30246e+20	3
Fuhe Section	Middle trianguilaris	clarkei	FHV76	29.92	1.61	370.867	1.3106e+20	3
Fuhe Section	Middle trianguilaris	clarkei	FHV77	30.65	1.42	370.832	1.20092e+20	3
Fuhe Section	Middle trianguilaris	clarkei	FHV78	31.4	1.52	370.796	1.34656e+20	3
Fuhe Section	Middle trianguilaris	clarkei	FHV79	32.37	1.48	370.75	1.28284e+20	3
Fuhe Section	Middle trianguilaris	clarkei	FHV81	33.03	1.65	370.719	1.41222e+20	3
Fuhe Section	Middle trianguilaris	clarkei	FHV82	33.7	1.45	370.687	1.19472e+20	3
Fuhe Section	Middle trianguilaris	clarkei	FHV84	34.46	2.06	370.651	1.66819e+20	3
Fuhe Section	Late triangularis	minuta	FHV85	34.68	2.13	370.64	1.52755e+20	3
Fuhe Section	Late triangularis	minuta	FHV86	35.03	2.35	370.557	1.51007e+20	3
Fuhe Section	Late triangularis	minuta	FHV88	35.63	2.32	370.413	1.46081e+20	3
Fuhe Section	Late triangularis	minuta	FHV89	36.28	2.29	370.258	1.45506e+20	3
Fuhe Section	Late triangularis	minuta	FHV90	37.28	2.16	370.02	1.42371e+20	3
Baisha Section	Early rhenana	feisti-winchelli	BsV-1	0.05	3.1	373.789		3
Baisha Section	Late Rhenana	winchelli-bogartensis	BsV-2	0.35	3.05	373.76	1.58386e+20	3
Baisha Section	Late Rhenana	winchelli-bogartensis	BsV-3	0.8	3.06	373.731	1.61723e+20	3
Baisha Section	Late Rhenana	winchelli-bogartensis	BsV-6	1.55	2.47	373.682	1.30895e+20	3
Baisha Section	Late Rhenana	winchelli-bogartensis	BsV-7	1.9	1.94	373.66	1.0318e+20	3
Baisha Section	Late Rhenana	winchelli-bogartensis	BsV-9	2.35	2.31	373.631	1.65541e+20	3
Baisha Section	Late Rhenana	winchelli-bogartensis	BsV-10	2.75	2.05	373.605	1.2571e+20	3
Baisha Section	Late Rhenana	winchelli-bogartensis	BsV-11	2.89	1.32	373.596	3.7451e+18	3
Baisha Section	Late Rhenana	winchelli-bogartensis	BsV-12	3.2	1.34	373.576	1.28318e+20	3
Baisha Section	Late Rhenana	winchelli-bogartensis	BsV-13	3.5	2.64	373.556	2.54732e+20	3
Baisha Section	Late Rhenana	winchelli-bogartensis	BsV-16	4.5	0.84	373.492	7.44589e+19	3
Baisha Section	Late Rhenana	winchelli-bogartensis	BsV-18	5.3	1.62	373.44	1.55335e+20	3
Baisha Section	Late Rhenana	winchelli-bogartensis	BsV-19	5.65	1.87	373.418	1.54202e+20	3
Baisha Section	Late Rhenana	winchelli-bogartensis	BsV-20	5.95	2.03	373.398	1.53146e+20	3
Baisha Section	Late Rhenana	winchelli-bogartensis	Bs-1	6.6	1.36	373.356	1.02953e+20	3
Baisha Section	Late Rhenana	winchelli-bogartensis	BsV-21	6.785	0.86	373.344	5.36247e+19	3
Baisha Section	Late Rhenana	winchelli-bogartensis	BsV-24	8.045	1.31	373.263	1.34601e+20	3
Baisha Section	Late Rhenana	winchelli-bogartensis	BsV-25	8.735	0.91	373.218	1.04564e+20	3
Baisha Section	Late Rhenana	winchelli-bogartensis	BsV-26	9.285	1.15	373.183	1.33265e+20	3
Baisha Section	Late Rhenana	winchelli-bogartensis	BsV-28	10.41	1.11	373.11	1.21364e+20	3
Baisha Section	Late Rhenana	winchelli-bogartensis	BsV-28V	11.51	0.64	373.039	1.02749e+20	3
Baisha Section	Late Rhenana	winchelli-bogartensis	BsV-28+	12.13	0.83	372.999	1.23809e+20	3
Baisha Section	linguiformis	linguiformis-ubiquitus	BsV-29	13.04	0.78	372.94	1.14307e+20	3
Baisha Section	linguiformis	linguiformis-ubiquitus	BsV-31	14.12	0.67	372.865	1.11172e+20	3
Baisha Section	linguiformis	linguiformis-ubiquitus	BsV-32	14.75	0.6	372.821	1.09569e+20	3
Baisha Section	linguiformis	linguiformis-ubiquitus	BsV-33	15.5	0.49	372.769	1.06592e+20	3
Baisha Section	linguiformis	linguiformis-ubiquitus	BsV-34	16.26	0.43	372.716	1.06873e+20	3
Baisha Section	linguiformis	linguiformis-ubiquitus	BsV-35	17.13	0.35	372.656	1.04988e+20	3
Baisha Section	linguiformis	linguiformis-ubiquitus	BsV-37	17.68	0.47	372.618	1.14173e+20	3
Baisha Section	linguiformis	linguiformis-ubiquitus	BsV-39	18.68	0.4	372.548	1.06469e+20	3
Baisha Section	linguiformis	linguiformis-ubiquitus	BsV-40	19.32	0.28	372.504	1.01498e+20	3
Baisha Section	linguiformis	linguiformis-ubiquitus	BsV-41	19.59	0.26	372.485	1.0358e+20	3
Baisha Section	linguiformis	linguiformis-ubiquitus	Bs3	19.76	0.55	372.473	1.48317e+20	3
Baisha Section	linguiformis	linguiformis-ubiquitus	BsV-42	19.82	0.45	372.469	7.25408e+19	3
Baisha Section	linguiformis	linguiformis-ubiquitus	BsV-44	20.24	0.55	372.44	1.16208e+20	3
Baisha Section	linguiformis	linguiformis-ubiquitus	Bs4	20.345	1.1	372.432	2.36586e+20	3
Baisha Section	linguiformis	linguiformis-ubiquitus	BsV-46	21.13	0.96	372.378	1.15299e+20	3
Baisha Section	linguiformis	linguiformis-ubiquitus	BsV-47	21.64	1.86	372.342	1.75804e+20	3
Baisha Section	linguiformis	linguiformis-ubiquitus	Bs-6	22.04	3.07	372.315	2.27574e+20	3
Baisha Section	linguiformis	linguiformis-ubiquitus	BsV-49	22.57	3.07	372.278	1.614e+20	3
Baisha Section	linguiformis	linguiformis-ubiquitus	Bs-7	22.87	2.37	372.257	9.63571e+19	3
Baisha Section	linguiformis	linguiformis-ubiquitus	Bs-8	22.9	2.69	372.255	3.87139e+20	3
Baisha Section	linguiformis	linguiformis-ubiquitus	Bs-9	23.16	3.26	372.237	2.13158e+20	3
Baisha Section	linguiformis	linguiformis-ubiquitus	Bs-10	23.42	2.82	372.219	1.1938e+20	3
Baisha Section	linguiformis	linguiformis-ubiquitus	Bs-11	23.6	2.14	372.206	6.01591e+19	3
Baisha Section	linguiformis	linguiformis-ubiquitus	Bs-12	23.64	3.17	372.203	7.26695e+20	3
Baisha Section	Early trianguilaris	subperlobata	BS-14	23.84	2.62	371.97	1.48813e+20	3
Baisha Section	Early trianguilaris	subperlobata	BS-15	23.96	2.48	371.787	1.48441e+20	3
Baisha Section	Early trianguilaris	subperlobata	BS-16b	24.01	2.66	371.71	1.56775e+20	3
Baisha Section	Early trianguilaris	subperlobata	BS-16t	24.1	2.52	371.572	1.48855e+20	3
Baisha Section	Early trianguilaris	subperlobata	BS-17	24.15	3.03	371.496	1.7073e+20	3
Baisha Section	Early trianguilaris	subperlobata	BS-18	24.18	2.77	371.45	1.46793e+20	3
Baisha Section	Middle triangularis	clarkei	BS-19	24.32	2.66	371.438	1.38721e+20	3
Baisha Section	Middle triangularis	clarkei	BS-20	24.36	2.72	371.435	1.82041e+20	3
Baisha Section	Middle triangularis	clarkei	BS-21	24.48	2.75	371.425	1.59607e+20	3
Baisha Section	Middle triangularis	clarkei	BS-22	24.68	2.44	371.409	1.20237e+20	3
Baisha Section	Middle triangularis	clarkei	BSV-50	24.96	2.54	371.386	1.57381e+20	3
Baisha Section	Middle triangularis	clarkei	BSV-51	25.21	2.44	371.365	1.41429e+20	3
Baisha Section	Middle triangularis	clarkei	BSV-52	25.67	2.29	371.327	1.39791e+20	3
Baisha Section	Middle triangularis	clarkei	BSV-53	26.32	2.11	371.274	1.37097e+20	3
Baisha Section	Middle triangularis	clarkei	BSV-54	27.12	2.02	371.208	1.38327e+20	3
Baisha Section	Middle triangularis	clarkei	BSV-55	28.02	1.84	371.133	1.33114e+20	3
Baisha Section	Middle triangularis	clarkei	BSV-57	30.1	1.61	370.962	1.30162e+20	3
Baisha Section	Middle triangularis	clarkei	BSV-58	30.75	1.54	370.908	1.28815e+20	3
Baisha Section	Middle triangularis	clarkei	BSV-58V	31.3	1.57	370.863	1.32405e+20	3
Baisha Section	Middle triangularis	clarkei	BSV-59	31.95	1.6	370.809	1.32851e+20	3
Baisha Section	Middle triangularis	clarkei	BSV-60	32.8	1.64	370.739	1.33667e+20	3
Baisha Section	Middle triangularis	clarkei	BSV-61	33.3	1.6	370.698	1.30526e+20	3
Baisha Section	Late triangularis	minuta	BSV-62	34	2.01	370.64	1.50994e+20	3
Baisha Section	Late triangularis	minuta	BSV-63	34.32	2.06	370.512	1.41794e+20	3
Baisha Section	Late triangularis	minuta	BSV-64	34.58	2.02	370.408	1.39815e+20	3
Baisha Section	Late triangularis	minuta	BSV-65	34.9	2.19	370.28	1.45819e+20	3
Baisha Section	Late triangularis	minuta	BSV-66	35.25	2.08	370.14	1.40406e+20	3
Baisha Section	Late triangularis	minuta	BSV-67	35.55	2.03	370.02	1.39967e+20	3
N.A.	triangularis	subperlobata-clarkei-minuta	triangularis	48	3.87	372.127		4
N.A.	triangularis	subperlobata-clarkei-minuta	triangularis	50.625	2.06	371.937	4.93791e+19	4
N.A.	triangularis	subperlobata-clarkei-minuta	triangularis	53.25	3.5	371.746	1.40273e+20	4
N.A.	triangularis	subperlobata-clarkei-minuta	triangularis	55.875	2.98	371.555	8.5457e+19	4
N.A.	triangularis	subperlobata-clarkei-minuta	triangularis	58.5	3.5	371.364	1.14543e+20	4
N.A.	triangularis	subperlobata-clarkei-minuta	triangularis	61.125	3.54	371.173	1.01119e+20	4
N.A.	triangularis	subperlobata-clarkei-minuta	triangularis	63.75	2.58	370.983	7.31513e+19	4
N.A.	triangularis	subperlobata-clarkei-minuta	triangularis	66.375	2.59	370.792	1.0028e+20	4
N.A.	crepida	crepida-termini-prima-pectinata	crepida	69	2.26	370.601	9.07708e+19	4
N.A.	crepida	crepida-termini-prima-pectinata	crepida	76.9667	2.38	370.022	1.02715e+20	4
N.A.	crepida	crepida-termini-prima-pectinata	crepida	84.9333	1.82	369.443	8.73299e+19	4
N.A.	rhomboidea	rhomboidea-gracilis	rhomboidea	92.9	2.42	368.864	1.13575e+20	4
N.A.	rhomboidea	rhomboidea-gracilis	rhomboidea	95.8	2.31	368.653	9.70067e+19	4
N.A.	rhomboidea	rhomboidea-gracilis	rhomboidea	98.7	2.5	368.443	1.0517e+20	4
N.A.	rhomboidea	rhomboidea-gracilis	rhomboidea	101.6	2.78	368.232	1.07619e+20	4
N.A.	marginifera	marginifera-utahensis-velifer	marginifera	104.5	2.25	368.021	8.55777e+19	4
N.A.	marginifera	marginifera-utahensis-velifer	marginifera	116.2	2.38	367.171	1.02832e+20	4
N.A.	marginifera	marginifera-utahensis-velifer	marginifera	127.9	2.25	366.32	9.71676e+19	4
N.A.	marginifera	marginifera-utahensis-velifer	marginifera	139.6	2.49	365.47	1.05229e+20	4
N.A.	marginifera	marginifera-utahensis-velifer	marginifera	151.3	2.59	364.62	1.02179e+20	4
N.A.	trachytera	trachytera-granulosus	trachytera	163	2.25	363.769	9.25922e+19	4
N.A.	trachytera	trachytera-granulosus	trachytera	166.2	2.25	363.537	1e+20	4
N.A.	trachytera	trachytera-granulosus	trachytera	169.4	2.46	363.304	1.05572e+20	4
N.A.	trachytera	trachytera-granulosus	trachytera	172.6	2.91	363.072	1.11941e+20	4
N.A.	trachytera	trachytera-granulosus	trachytera	175.8	3.07	362.839	1.04246e+20	4
N.A.	postera	styriacus-manca	postera	179	2.57	362.607	8.67321e+19	4
N.A.	postera	styriacus-manca	postera	181.28	2.58	362.441	1.00292e+20	4
N.A.	postera	styriacus-manca	postera	184.02	2.42	362.242	9.55787e+19	4
N.A.	postera	styriacus-manca	postera	186.76	2.41	362.043	9.97237e+19	4
N.A.	expansa	stabilis-aculeatus-costatus-ultimus	expansa	189.5	2.26	361.843	9.58551e+19	4
N.A.	expansa	stabilis-aculeatus-costatus-ultimus	expansa	192.615	2.63	361.617	1.09884e+20	4
N.A.	expansa	stabilis-aculeatus-costatus-ultimus	expansa	195.731	2.19	361.391	8.82462e+19	4
N.A.	expansa	stabilis-aculeatus-costatus-ultimus	expansa	198.846	2.11	361.164	9.78629e+19	4
N.A.	expansa	stabilis-aculeatus-costatus-ultimus	expansa	201.962	2.11	360.938	1e+20	4
N.A.	expansa	stabilis-aculeatus-costatus-ultimus	expansa	205.077	2.36	360.711	1.06678e+20	4
N.A.	expansa	stabilis-aculeatus-costatus-ultimus	expansa	208.192	2.13	360.485	9.3856e+19	4
N.A.	expansa	stabilis-aculeatus-costatus-ultimus	expansa	211.308	2.16	360.259	1.00801e+20	4
N.A.	expansa	stabilis-aculeatus-costatus-ultimus	expansa	214.423	2.27	360.032	1.02938e+20	4
N.A.	expansa	stabilis-aculeatus-costatus-ultimus	expansa	217.538	2.16	359.806	9.70615e+19	4
N.A.	expansa	stabilis-aculeatus-costatus-ultimus	expansa	220.654	2.18	359.579	1.00534e+20	4
N.A.	expansa	stabilis-aculeatus-costatus-ultimus	expansa	223.769	2.35	359.353	1.04541e+20	4
N.A.	expansa	stabilis-aculeatus-costatus-ultimus	expansa	226.885	2.69	359.126	1.09082e+20	4
N.A.	D1-D (Hangenberg)		D1-D (Hangenberg)	230	2.75	358.9	1.01603e+20	4
Kost Quarry	Upper crepida	prima	Upper crepida	91	1.21	369.002		5
Kost Quarry	Upmost crepida	pectinata	Upmost crepida	91.5	1.09	368.966	1.16781e+20	5
Kost Quarry	Upmost crepida	pectinata	Upmost crepida	91.78	1.44	368.945	1.54943e+20	5
Kost Quarry	Upmost crepida	pectinata	Upmost crepida	92.06	1.34	368.925	1.19331e+20	5
Kost Quarry	Upmost crepida	pectinata	Upmost crepida	92.34	1.04	368.905	9.83918e+19	5
Kost Quarry	Upmost crepida	pectinata	Upmost crepida	92.62	1.39	368.884	1.53943e+20	5
Kost Quarry	Lower rhomboidea	rhomboidea	Lower rhomboidea	92.9	2.04	368.864	1.89351e+20	5
Kost Quarry	Lower rhomboidea	rhomboidea	Lower rhomboidea	94.45	1.44	368.751	1.20704e+20	5
Kost Quarry	Upper rhomboidea	gracilis	Upper rhomboidea	96	1.12	368.639	1.18082e+20	5
Kost Quarry	Upper rhomboidea	gracilis	Upper rhomboidea	97.4167	1.15	368.536	1.23443e+20	5
Kost Quarry	Upper rhomboidea	gracilis	Upper rhomboidea	98.8333	1.52	368.433	1.35862e+20	5
Kost Quarry	Upper rhomboidea	gracilis	Upper rhomboidea	100.25	1.33	368.33	1.23795e+20	5
Kost Quarry	Upper rhomboidea	gracilis	Upper rhomboidea	101.667	1.24	368.227	1.23471e+20	5
Kost Quarry	Lower marginifera	marginifera	Lower marginifera	104.5	1.41	368.021	1.29455e+20	5
Kost Quarry	Lower marginifera	marginifera	Lower marginifera	105.412	1.35	367.955	1.25624e+20	5
Kost Quarry	Lower marginifera	marginifera	Lower marginifera	106.324	1.27	367.889	1.23565e+20	5
Kost Quarry	Lower marginifera	marginifera	Lower marginifera	107.235	1.36	367.822	1.29264e+20	5
Kost Quarry	Lower marginifera	marginifera	Lower marginifera	108.147	1.4	367.756	1.28918e+20	5
Kost Quarry	Lower marginifera	marginifera	Lower marginifera	109.059	1.86	367.69	1.47752e+20	5
Kost Quarry	Lower marginifera	marginifera	Lower marginifera	109.971	1.65	367.623	1.28183e+20	5
Kost Quarry	Lower marginifera	marginifera	Lower marginifera	110.882	1.81	367.557	1.3987e+20	5
Kost Quarry	Lower marginifera	marginifera	Lower marginifera	111.794	1.74	367.491	1.33194e+20	5
Kost Quarry	Lower marginifera	marginifera	Lower marginifera	112.706	1.81	367.425	1.37806e+20	5
Kost Quarry	Lower marginifera	marginifera	Lower marginifera	113.618	2.04	367.358	1.46076e+20	5
Kost Quarry	Lower marginifera	marginifera	Lower marginifera	114.529	2.21	367.292	1.481e+20	5
Kost Quarry	Lower marginifera	marginifera	Lower marginifera	115.441	2.35	367.226	1.50211e+20	5
Kost Quarry	Lower marginifera	marginifera	Lower marginifera	116.353	2.66	367.16	1.60311e+20	5
Kost Quarry	Lower marginifera	marginifera	Lower marginifera	117.265	2.19	367.093	1.33019e+20	5
Kost Quarry	Lower marginifera	marginifera	Lower marginifera	118.176	2.32	367.027	1.49382e+20	5
Kost Quarry	Lower marginifera	marginifera	Lower marginifera	119.088	2.25	366.961	1.43394e+20	5
Kost Quarry	Upper marginifera	utahensis	Upper marginifera	120	2.12	366.895	1.39418e+20	5
Kost Quarry	Upper marginifera	utahensis	Upper marginifera	123	1.93	366.677	1.37275e+20	5
Kost Quarry	Upper marginifera	utahensis	Upper marginifera	126	2.24	366.458	1.46961e+20	5
Kost Quarry	Upper marginifera	utahensis	Upper marginifera	129	2.17	366.24	1.42912e+20	5
Kost Quarry	Upper marginifera	utahensis	Upper marginifera	132	2.15	366.022	1.42861e+20	5
Kost Quarry	Upper marginifera	utahensis	Upper marginifera	135	1.7	365.804	1.30863e+20	5
Kost Quarry	Upper marginifera	utahensis	Upper marginifera	138	2.15	365.586	1.46137e+20	5
Kost Quarry	Upper marginifera	utahensis	Upper marginifera	141	2.24	365.368	1.45427e+20	5
Kost Quarry	Upper marginifera	utahensis	Upper marginifera	144	2.33	365.15	1.47227e+20	5
Kost Quarry	Upper marginifera	utahensis	Upper marginifera	147	2.34	364.932	1.4687e+20	5
Kost Quarry	Upper marginifera	utahensis	Upper marginifera	150	2.14	364.714	1.41406e+20	5
Kost Quarry	Upmost marginifera	velifer	Upmost marginifera	153	2.31	364.496	1.47385e+20	5
Kost Quarry	Upmost marginifera	velifer	Upmost marginifera	155	1.86	364.351	1.32494e+20	5
Kost Quarry	Upmost marginifera	velifer	Upmost marginifera	157	2.17	364.205	1.46642e+20	5
Kost Quarry	Upmost marginifera	velifer	Upmost marginifera	159	2.21	364.06	1.44618e+20	5
Kost Quarry	Upmost marginifera	velifer	Upmost marginifera	161	1.89	363.915	1.34454e+20	5
Kost Quarry	Lower trachytera	trachytera	Lower trachytera	163	2.23	363.769	1.48155e+20	5
Kost Quarry	Lower trachytera	trachytera	Lower trachytera	164.2	1.84	363.682	1.30003e+20	5
Kost Quarry	Lower trachytera	trachytera	Lower trachytera	165.4	1.9	363.595	1.39046e+20	5
Kost Quarry	Lower trachytera	trachytera	Lower trachytera	166.6	1.81	363.508	1.34631e+20	5
Kost Quarry	Lower trachytera	trachytera	Lower trachytera	167.8	1.9	363.421	1.39569e+20	5
Kost Quarry	Upper trachytera	granulosus	Upper trachytera	169	2	363.333	1.41743e+20	5
Kost Quarry	Upper trachytera	granulosus	Upper trachytera	171.5	1.78	363.152	1.3376e+20	5
Kost Quarry	Upper trachytera	granulosus	Upper trachytera	174	1.89	362.97	1.3872e+20	5
Kost Quarry	Upper trachytera	granulosus	Upper trachytera	176.5	1.78	362.788	1.3468e+20	5
Kost Quarry	postera	styriacus-manca	postera	179	1.98	362.607	1.41273e+20	5
Kost Quarry	postera	styriacus-manca	postera	180.167	2.38	362.522	1.54771e+20	5
Kost Quarry	postera	styriacus-manca	postera	181.333	1.54	362.437	1.15742e+20	5
Kost Quarry	postera	styriacus-manca	postera	182.5	1.84	362.352	1.42178e+20	5
Kost Quarry	postera	styriacus-manca	postera	183.667	1.67	362.267	1.30352e+20	5
Kost Quarry	postera	styriacus-manca	postera	184.833	1.89	362.183	1.41744e+20	5
Kost Quarry	postera	styriacus-manca	postera	186	1.75	362.098	1.3249e+20	5
Kost Quarry	postera	styriacus-manca	postera	187.167	1.51	362.013	1.25898e+20	5
Kost Quarry	postera	styriacus-manca	postera	188.333	1.66	361.928	1.35889e+20	5
Kost Quarry	Lower expansa	stabilis	Lower expansa	189.5	1.71	361.843	1.35096e+20	5
Kost Quarry	Lower expansa	stabilis	Lower expansa	191.062	1.83	361.73	1.38206e+20	5
Kost Quarry	Lower expansa	stabilis	Lower expansa	192.625	2.08	361.616	1.44946e+20	5
Kost Quarry	Lower expansa	stabilis	Lower expansa	194.188	1.8	361.503	1.32252e+20	5
Kost Quarry	M&Upper expansa	aculeatus-costatus-ultimus	M&Upper expansa	195.75	1.53	361.389	1.26986e+20	5
Kost Quarry	M&Upper expansa	aculeatus-costatus-ultimus	M&Upper expansa	197.312	1.79	361.276	1.3928e+20	5
Kost Quarry	M&Upper expansa	aculeatus-costatus-ultimus	M&Upper expansa	198.875	2.39	361.162	1.55831e+20	5
Kost Quarry	M&Upper expansa	aculeatus-costatus-ultimus	M&Upper expansa	200.438	1.9	361.049	1.31441e+20	5
Kost Quarry	M&Upper expansa	aculeatus-costatus-ultimus	M&Upper expansa	202	1.89	360.935	1.37666e+20	5
Kost Quarry	M&Upper expansa	aculeatus-costatus-ultimus	M&Upper expansa	204.6	2.22	360.746	1.47055e+20	5
Kost Quarry	M&Upper expansa	aculeatus-costatus-ultimus	M&Upper expansa	207.2	2.11	360.557	1.41315e+20	5
Kost Quarry	M&Upper expansa	aculeatus-costatus-ultimus	M&Upper expansa	209.8	2.19	360.368	1.44444e+20	5
Kost Quarry	M&Upper expansa	aculeatus-costatus-ultimus	M&Upper expansa	212.4	1.76	360.179	1.31741e+20	5
Kost Quarry	praesulcata	praesulcata-skl-kockeli	praesulcata	215	2.16	359.99	1.46418e+20	5
Kost Quarry	praesulcata	praesulcata-skl-kockeli	praesulcata	217.6	1.81	359.801	1.33385e+20	5
Kost Quarry	praesulcata	praesulcata-skl-kockeli	praesulcata	220.2	1.76	359.612	1.34798e+20	5
Kost Quarry	praesulcata	praesulcata-skl-kockeli	praesulcata	222.8	1.5	359.423	1.27909e+20	5
Kost Quarry	praesulcata	praesulcata-skl-kockeli	praesulcata	225.4	1.6	359.234	1.32804e+20	5
Kost Quarry	praesulcata	praesulcata-skl-kockeli	praesulcata	228	1.69	359.045	1.34524e+20	5
Kahll. Quarry	Uppermost marginifera	velifer	Upmost marginifera	154.429	2.41	364.392		5
Kahll. Quarry	Uppermost marginifera	velifer	Upmost marginifera	155.857	2.22	364.289	1.41618e+20	5
Kahll. Quarry	Uppermost marginifera	velifer	Upmost marginifera	157.286	1.59	364.185	1.22577e+20	5
Kahll. Quarry	Uppermost marginifera	velifer	Upmost marginifera	158.714	2.23	364.081	1.5397e+20	5
Kahll. Quarry	Uppermost marginifera	velifer	Upmost marginifera	160.143	2.17	363.977	1.42522e+20	5
Kahll. Quarry	Uppermost marginifera	velifer	Upmost marginifera	161.571	2.18	363.873	1.43746e+20	5
Kahll. Quarry	Lower trachytera	trachytera	Lower trachytera	163	2.08	363.769	1.40136e+20	5
Kahll. Quarry	Lower trachytera	trachytera	Lower trachytera	163.667	2.2	363.721	1.47765e+20	5
Kahll. Quarry	Lower trachytera	trachytera	Lower trachytera	164.333	2.11	363.672	1.39377e+20	5
Kahll. Quarry	Lower trachytera	trachytera	Lower trachytera	165	2.23	363.624	1.48365e+20	5
Kahll. Quarry	Lower trachytera	trachytera	Lower trachytera	165.667	2.01	363.576	1.33298e+20	5
Kahll. Quarry	Lower trachytera	trachytera	Lower trachytera	166.333	1.75	363.527	1.26843e+20	5
Kahll. Quarry	Lower trachytera	trachytera	Lower trachytera	167	2.01	363.479	1.48357e+20	5
Kahll. Quarry	Lower trachytera	trachytera	Lower trachytera	167.667	1.61	363.43	1.19651e+20	5
Kahll. Quarry	Lower trachytera	trachytera	Lower trachytera	168.333	2	363.382	1.52235e+20	5
Kahll. Quarry	Upper trachytera	granulosus	Upper trachytera	169	2.08	363.333	1.4411e+20	5
Kahll. Quarry	Lower postera	styriacus	Lower postera	179	2.27	362.607	1.45797e+20	5
Kahll. Quarry	Lower postera	styriacus	Lower postera	179.938	2.5	362.538	1.55131e+20	5
Kahll. Quarry	Lower postera	styriacus	Lower postera	180.875	1.87	362.47	1.23346e+20	5
Kahll. Quarry	Lower postera	styriacus	Lower postera	181.812	2.19	362.402	1.50939e+20	5
Kahll. Quarry	Lower postera	styriacus	Lower postera	182.75	1.88	362.334	1.30684e+20	5
Kahll. Quarry	Lower postera	styriacus	Lower postera	183.688	1.92	362.266	1.39292e+20	5
Kahll. Quarry	Lower postera	styriacus	Lower postera	184.625	1.95	362.198	1.39669e+20	5
Kahll. Quarry	Lower postera	styriacus	Lower postera	185.562	1.96	362.13	1.39423e+20	5
Kahll. Quarry	Upper postera	manca	Upper postera	186.5	1.64	362.061	1.25661e+20	5
Kahll. Quarry	Upper postera	manca	Upper postera	187.25	1.84	362.007	1.42377e+20	5
Kahll. Quarry	Upper postera	manca	Upper postera	188	2.03	361.952	1.45898e+20	5
Kahll. Quarry	Upper postera	manca	Upper postera	188.75	1.97	361.898	1.37727e+20	5
Kahll. Quarry	Lower expansa	stabilis	Lower expansa	189.5	2.06	361.843	1.4371e+20	5
Kahll. Quarry	Lower expansa	stabilis	Lower expansa	193.667	2.07	361.541	1.4145e+20	5
Kahll. Quarry	Lower expansa	stabilis	Lower expansa	197.833	2.28	361.238	1.46654e+20	5
Kahll. Quarry	middle expansa	aculeatus-costatus	middle expansa	202	2.3	360.935	1.461e+20	5
Benner Quarry	Lower hassi	nonaginta-housei	Lower hassi	7	2.04	381.136		5
Benner Quarry	Lower hassi	nonaginta-housei	Lower hassi	7.42609	2.19	381.041	1.46195e+20	5
Benner Quarry	Lower hassi	nonaginta-housei	Lower hassi	7.85217	2.22	380.946	1.44879e+20	5
Benner Quarry	Lower hassi	nonaginta-housei	Lower hassi	8.27826	2.41	380.851	1.51234e+20	5
Benner Quarry	Lower hassi	nonaginta-housei	Lower hassi	8.70435	1.64	380.755	1.20505e+20	5
Benner Quarry	Lower hassi	nonaginta-housei	Lower hassi	9.13043	1.66	380.66	1.33519e+20	5
Benner Quarry	Lower hassi	nonaginta-housei	Lower hassi	9.55652	1.67	380.565	1.3356e+20	5
Benner Quarry	Lower hassi	nonaginta-housei	Lower hassi	9.98261	1.86	380.47	1.40234e+20	5
Benner Quarry	Lower hassi	nonaginta-housei	Lower hassi	10.4087	1.76	380.375	1.33603e+20	5
Benner Quarry	Lower hassi	nonaginta-housei	Lower hassi	10.8348	1.97	380.279	1.42753e+20	5
Benner Quarry	Lower hassi	nonaginta-housei	Lower hassi	11.2609	1.73	380.184	1.30768e+20	5
Benner Quarry	Lower hassi	nonaginta-housei	Lower hassi	11.687	1.88	380.089	1.39995e+20	5
Benner Quarry	Lower hassi	nonaginta-housei	Lower hassi	12.113	1.89	379.994	1.3796e+20	5
Benner Quarry	Lower hassi	nonaginta-housei	Lower hassi	12.5391	2.54	379.899	1.61179e+20	5
Benner Quarry	Lower hassi	nonaginta-housei	Lower hassi	12.9652	2.76	379.804	1.58713e+20	5
Benner Quarry	Upper hassi	proversa-plana	Upper hassi	13.3913	2.54	379.708	1.47287e+20	5
Benner Quarry	Upper hassi	proversa-plana	Upper hassi	13.8174	2.05	379.613	1.33176e+20	5
Benner Quarry	Upper hassi	proversa-plana	Upper hassi	14.2435	2.17	379.518	1.45316e+20	5
Benner Quarry	Upper hassi	proversa-plana	Upper hassi	14.6696	2.38	379.423	1.50953e+20	5
Benner Quarry	Upper hassi	proversa-plana	Upper hassi	15.0957	2.69	379.328	1.5875e+20	5
Benner Quarry	Upper hassi	proversa-plana	Upper hassi	15.5217	1.8	379.232	1.21788e+20	5
Benner Quarry	Upper hassi	proversa-plana	Upper hassi	15.9478	1.25	379.137	1.16218e+20	5
Benner Quarry	jamieae	plana-feisti	jamieae	16.3739	1.27	379.042	1.25719e+20	5
Benner Quarry	Lower rhenana	feisti-winchelli	Lower rhenana	16.8	0.97	378.947	1.1461e+20	5
Benner Quarry	Lower rhenana	feisti-winchelli	Lower rhenana	17.5409	1.11	378.781	1.23486e+20	5
Benner Quarry	Lower rhenana	feisti-winchelli	Lower rhenana	18.2818	0.88	378.616	1.15488e+20	5
Benner Quarry	Lower rhenana	feisti-winchelli	Lower rhenana	19.0227	0.99	378.45	1.2081e+20	5
Benner Quarry	Lower rhenana	feisti-winchelli	Lower rhenana	19.7636	0.93	378.285	1.18049e+20	5
Benner Quarry	Lower rhenana	feisti-winchelli	Lower rhenana	20.5045	0.81	378.119	1.15098e+20	5
Benner Quarry	Lower rhenana	feisti-winchelli	Lower rhenana	21.2455	1.08	377.954	1.24079e+20	5
Benner Quarry	Lower rhenana	feisti-winchelli	Lower rhenana	21.9864	1.02	377.788	1.19849e+20	5
Benner Quarry	Lower rhenana	feisti-winchelli	Lower rhenana	22.7273	0.89	377.623	1.16606e+20	5
Benner Quarry	Lower rhenana	feisti-winchelli	Lower rhenana	23.4682	1.01	377.457	1.21302e+20	5
Benner Quarry	Lower rhenana	feisti-winchelli	Lower rhenana	24.2091	0.92	377.292	1.17574e+20	5
Benner Quarry	Lower rhenana	feisti-winchelli	Lower rhenana	24.95	0.97	377.126	1.19859e+20	5
Benner Quarry	Lower rhenana	feisti-winchelli	Lower rhenana	25.6909	0.82	376.961	1.15023e+20	5
Benner Quarry	Lower rhenana	feisti-winchelli	Lower rhenana	26.4318	1.31	376.795	1.307e+20	5
Benner Quarry	Lower rhenana	feisti-winchelli	Lower rhenana	27.1727	0.87	376.629	1.13359e+20	5
Benner Quarry	Lower rhenana	feisti-winchelli	Lower rhenana	27.9136	0.94	376.464	1.19443e+20	5
Benner Quarry	Lower rhenana	feisti-winchelli	Lower rhenana	28.6545	0.85	376.298	1.16174e+20	5
Benner Quarry	Lower rhenana	feisti-winchelli	Lower rhenana	29.3955	0.89	376.133	1.18167e+20	5
Benner Quarry	Lower rhenana	feisti-winchelli	Lower rhenana	30.1364	0.96	375.967	1.19843e+20	5
Benner Quarry	Lower rhenana	feisti-winchelli	Lower rhenana	30.8773	1.05	375.802	1.21826e+20	5
Benner Quarry	Lower rhenana	feisti-winchelli	Lower rhenana	31.6182	1.17	375.636	1.24502e+20	5
Benner Quarry	Lower rhenana	feisti-winchelli	Lower rhenana	32.3591	1.26	375.471	1.26026e+20	5
Benner Quarry	Upper rhenana	winchelli-bogartensis	Upper rhenana	33.1	1.07	375.305	1.19655e+20	5
Benner Quarry	Upper rhenana	winchelli-bogartensis	Upper rhenana	33.576	1.76	375.199	1.45063e+20	5
Benner Quarry	Upper rhenana	winchelli-bogartensis	Upper rhenana	34.052	1.86	375.093	1.38629e+20	5
Benner Quarry	Upper rhenana	winchelli-bogartensis	Upper rhenana	34.528	1.99	374.986	1.41658e+20	5
Benner Quarry	Upper rhenana	winchelli-bogartensis	Upper rhenana	35.004	1.35	374.88	1.17852e+20	5
Benner Quarry	Upper rhenana	winchelli-bogartensis	Upper rhenana	35.48	2.32	374.774	1.60265e+20	5
Benner Quarry	Upper rhenana	winchelli-bogartensis	Upper rhenana	35.956	1.14	374.667	1.05933e+20	5
Benner Quarry	Upper rhenana	winchelli-bogartensis	Upper rhenana	36.432	1.58	374.561	1.37889e+20	5
Benner Quarry	Upper rhenana	winchelli-bogartensis	Upper rhenana	36.908	2.16	374.455	1.5149e+20	5
Benner Quarry	Upper rhenana	winchelli-bogartensis	Upper rhenana	37.384	3.08	374.348	1.7475e+20	5
Benner Quarry	Upper rhenana	winchelli-bogartensis	Upper rhenana	37.86	2.7	374.242	1.48568e+20	5
Benner Quarry	Upper rhenana	winchelli-bogartensis	Upper rhenana	38.336	3.9	374.136	1.95152e+20	5
Benner Quarry	Upper rhenana	winchelli-bogartensis	Upper rhenana	38.812	3.44	374.029	1.62225e+20	5
Benner Quarry	Upper rhenana	winchelli-bogartensis	Upper rhenana	39.288	2.92	373.923	1.50967e+20	5
Benner Quarry	Upper rhenana	winchelli-bogartensis	Upper rhenana	39.764	1.81	373.817	1.20334e+20	5
Benner Quarry	Upper rhenana	winchelli-bogartensis	Upper rhenana	40.24	1.56	373.71	1.27627e+20	5
Benner Quarry	Upper rhenana	winchelli-bogartensis	Upper rhenana	40.716	1.32	373.604	1.2297e+20	5
Benner Quarry	Upper rhenana	winchelli-bogartensis	Upper rhenana	41.192	1.22	373.498	1.22971e+20	5
Benner Quarry	Upper rhenana	winchelli-bogartensis	Upper rhenana	41.668	1.27	373.391	1.26115e+20	5
Benner Quarry	Upper rhenana	winchelli-bogartensis	Upper rhenana	42.144	0.92	373.285	1.13397e+20	5
Benner Quarry	Upper rhenana	winchelli-bogartensis	Upper rhenana	42.62	1.04	373.179	1.22515e+20	5
Benner Quarry	Upper rhenana	winchelli-bogartensis	Upper rhenana	43.096	1.15	373.072	1.24572e+20	5
Benner Quarry	Upper rhenana	winchelli-bogartensis	Upper rhenana	43.572	1.08	372.966	1.20599e+20	5
Benner Quarry	Upper rhenana	winchelli-bogartensis	Upper rhenana	44.048	0.97	372.859	1.17828e+20	5
Benner Quarry	Upper rhenana	winchelli-bogartensis	Upper rhenana	44.524	1.12	372.753	1.24544e+20	5
Benner Quarry	linguiformis	linguiformis-ubiquitus	linguiformis	45	0.89	372.647	1.14512e+20	5
Benner Quarry	linguiformis	linguiformis-ubiquitus	linguiformis	45.75	2.57	372.479	1.66641e+20	5
Benner Quarry	linguiformis	linguiformis-ubiquitus	linguiformis	46.5	2.77	372.312	1.57214e+20	5
Benner Quarry	linguiformis	linguiformis-ubiquitus	linguiformis	47.25	3.11	372.144	1.65284e+20	5
Benner Quarry	Lower triangularis	subperlobata	Lower triangularis	48	3.3	372.127	1.83163e+20	5
Benner Quarry	Middle triangularis	clarkei	Middle triangularis	50	3	371.982	1.56863e+20	5
Benner Quarry	Middle triangularis	clarkei	Middle triangularis	51	2.88	371.909	1.5509e+20	5
Benner Quarry	Middle triangularis	clarkei	Middle triangularis	52	2.51	371.837	1.42462e+20	5
Benner Quarry	Upper triangularis	minuta	Upper triangularis	53	2.9	371.764	1.66157e+20	5
Benner Quarry	Upper triangularis	minuta	Upper triangularis	54	3.01	371.691	1.62501e+20	5
Benner Quarry	Upper triangularis	minuta	Upper triangularis	55	2.69	371.619	1.47107e+20	5
Benner Quarry	Upper triangularis	minuta	Upper triangularis	56	2.54	371.546	1.47663e+20	5
Benner Quarry	Upper triangularis	minuta	Upper triangularis	57	2	371.473	1.28706e+20	5
Benner Quarry	Upper triangularis	minuta	Upper triangularis	58	1.83	371.401	1.33045e+20	5
Benner Quarry	Lower triangularis	minuta	Lower triangularis	59	3.09	371.328	1.88152e+20	5
Benner Quarry	Upper triangularis	minuta	Upper triangularis	60	1.58	371.255	1.00019e+20	5
Benner Quarry	Upper triangularis	minuta	Upper triangularis	61	1.82	371.183	1.41419e+20	5
Benner Quarry	Upper triangularis	minuta	Upper triangularis	62	1.84	371.11	1.37218e+20	5
Benner Quarry	Upper triangularis	minuta	Upper triangularis	63	2	371.037	1.43346e+20	5
Benner Quarry	Upper triangularis	minuta	Upper triangularis	64	1.86	370.964	1.34272e+20	5
Benner Quarry	Upper triangularis	minuta	Upper triangularis	65	1.28	370.892	1.1347e+20	5
Benner Quarry	Upper triangularis	minuta	Upper triangularis	66	1.43	370.819	1.31737e+20	5
Benner Quarry	Upper triangularis	minuta	Upper triangularis	67	1.73	370.746	1.40874e+20	5
N.A.	MN4-6	MN4-6	MN4-6	4	0.23	381.806		6
N.A.	MN4-6	MN4-6	MN4-6	6.82	1	381.176	1.21858e+20	6
N.A.	MN6	MN6	MN6	9.64	1.52	380.546	1.31655e+20	6
N.A.				12.46	2.58	379.916	1.54157e+20	6
N.A.				15.28	1.97	379.286	1.37928e+20	6
N.A.	MN11-12	MN11-12	MN11-12	18.1	1.32	378.656	1.24832e+20	6
N.A.	MN11-12	MN11-12	MN11-12	19.9688	1.24	378.239	1.24509e+20	6
N.A.	MN11-12	MN11-12	MN11-12	21.8375	1.4	377.821	1.28583e+20	6
N.A.	MN13	MN13	MN13	23.7063	1.28	377.404	1.25163e+20	6
N.A.	MN13	MN13	MN13	25.575	4.2	376.986	1.94631e+20	6
N.A.	MN13	MN13	MN13	27.4438	4.78	376.569	1.97712e+20	6
N.A.	MN13	MN13	MN13	29.3125	4.69	376.151	1.93472e+20	6
N.A.	MN13	MN13	MN13	31.1812	3.07	375.734	1.55502e+20	6
N.A.	MN13	MN13	MN13	33.05	2.34	375.316	1.44142e+20	6
N.A.	MN13	MN13	MN13	34.9188	1.6	374.899	1.29306e+20	6
N.A.	MN13	MN13	MN13	36.7875	1.52	374.482	1.30109e+20	6
N.A.	MN13	MN13	MN13	38.6562	1.51	374.064	1.30164e+20	6
N.A.	MN13	MN13	MN13	40.525	1.48	373.647	1.29491e+20	6
N.A.	MN13	MN13	MN13	42.3937	1.28	373.229	1.24872e+20	6
N.A.	MN13	MN13	MN13	44.2625	1.32	372.812	1.26546e+20	6
N.A.	MN13	MN13	MN13	46.1313	1.28	372.394	1.25454e+20	6
N.A.	triangularis	subperlobata-clarkei-minuta	triangularis	48	1.36	372.127	1.27656e+20	6
N.A.	triangularis	subperlobata-clarkei-minuta	triangularis	51.5	3.84	371.873	1.91619e+20	6
N.A.	triangularis	subperlobata-clarkei-minuta	triangularis	55	4.25	371.619	1.8745e+20	6
N.A.	triangularis	subperlobata-clarkei-minuta	triangularis	58.5	3.68	371.364	1.70194e+20	6
N.A.	triangularis	subperlobata-clarkei-minuta	triangularis	62	3.52	371.11	1.69444e+20	6
N.A.	triangularis	subperlobata-clarkei-minuta	triangularis	65.5	2.91	370.855	1.54555e+20	6
N.A.	crepida	crepida-termini-prima-pectinata	crepida	69	2.46	370.601	1.46511e+20	6
N.A.	crepida	crepida-termini-prima-pectinata	crepida	70.8385	2.3	370.467	1.4418e+20	6
N.A.	crepida	crepida-termini-prima-pectinata	crepida	72.6769	2.54	370.334	1.5353e+20	6
N.A.	crepida	crepida-termini-prima-pectinata	crepida	74.5154	2.95	370.2	1.63664e+20	6
N.A.	crepida	crepida-termini-prima-pectinata	crepida	76.3538	2.7	370.067	1.51156e+20	6
N.A.	crepida	crepida-termini-prima-pectinata	crepida	78.1923	2.79	369.933	1.56824e+20	6
N.A.	crepida	crepida-termini-prima-pectinata	crepida	80.0308	2.21	369.799	1.37602e+20	6
N.A.	crepida	crepida-termini-prima-pectinata	crepida	81.8692	2.3	369.666	1.47024e+20	6
N.A.	crepida	crepida-termini-prima-pectinata	crepida	83.7077	2.13	369.532	1.40666e+20	6
N.A.	crepida	crepida-termini-prima-pectinata	crepida	85.5462	2.37	369.399	1.5013e+20	6
N.A.	crepida	crepida-termini-prima-pectinata	crepida	87.3846	2.54	369.265	1.52734e+20	6
N.A.	crepida	crepida-termini-prima-pectinata	crepida	89.2231	2.58	369.131	1.52055e+20	6
N.A.	crepida	crepida-termini-prima-pectinata	crepida	91.0615	2.18	368.998	1.3905e+20	6
N.A.	rhomboidea	gracilis	rhomboidea	92.9	2.21	368.864	1.44541e+20	6
N.A.	rhomboidea	gracilis	rhomboidea	96.7667	2.07	368.583	1.40643e+20	6
N.A.	marginifera	marginifera-utahensis-velifer	marginifera	100.633	2.09	368.302	1.41908e+20	6
N.A.	marginifera	marginifera-utahensis-velifer	marginifera	104.5	2.25	368.021	1.45865e+20	6
N.A.	marginifera	marginifera-utahensis-velifer	marginifera	106.683	2.5	367.862	1.52395e+20	6
N.A.	marginifera	marginifera-utahensis-velifer	marginifera	108.867	2.92	367.704	1.62423e+20	6
N.A.	marginifera	marginifera-utahensis-velifer	marginifera	111.05	2.82	367.545	1.55442e+20	6
N.A.	marginifera	marginifera-utahensis-velifer	marginifera	113.233	2.62	367.386	1.50484e+20	6
N.A.	marginifera	marginifera-utahensis-velifer	marginifera	115.417	2.34	367.228	1.44118e+20	6
N.A.	marginifera	marginifera-utahensis-velifer	marginifera	117.6	2.19	367.069	1.42363e+20	6
Rio Boreado	Lower expansa	stabilis	Lower expansa	189.5	2.2459	361.843		7
Rio Boreado	Lower expansa	stabilis	Lower expansa	191.182	2.32787	361.721	1.47577e+20	7
Rio Boreado	Lower expansa	stabilis	Lower expansa	192.864	2.72131	361.599	1.59319e+20	7
Rio Boreado	Middle expansa	aculeatus-costatus	Middle expansa	194.545	2.59016	361.477	1.50172e+20	7
Rio Boreado	Middle expansa	aculeatus-costatus	Middle expansa	196.227	2.63934	361.355	1.53398e+20	7
Rio Boreado	Middle expansa	aculeatus-costatus	Middle expansa	197.909	2.65574	361.232	1.53319e+20	7
Rio Boreado	Middle expansa	aculeatus-costatus	Middle expansa	199.591	2.96721	361.11	1.63217e+20	7
Rio Boreado	Middle expansa	aculeatus-costatus	Middle expansa	201.273	2.81967	360.988	1.54559e+20	7
Rio Boreado	Middle expansa	aculeatus-costatus	Middle expansa	202.955	2.39344	360.866	1.42568e+20	7
Rio Boreado	Middle expansa	aculeatus-costatus	Middle expansa	204.636	3.04918	360.743	1.69138e+20	7
Rio Boreado	Middle expansa	aculeatus-costatus	Middle expansa	206.318	2.91803	360.621	1.5673e+20	7
Rio Boreado	Upper expansa	ultimus	Upper expansa	208	2.86885	360.499	1.56765e+20	7
Rio Boreado	Upper expansa	ultimus	Upper expansa	209.538	2.7541	360.387	1.53522e+20	7
Rio Boreado	Upper expansa	ultimus	Upper expansa	211.077	2.85246	360.275	1.58386e+20	7
Rio Boreado	Upper expansa	ultimus	Upper expansa	212.615	2.86885	360.163	1.576e+20	7
Rio Boreado	Upper expansa	ultimus	Upper expansa	214.154	2.39344	360.052	1.41406e+20	7
Rio Boreado	Upper expansa	ultimus	Upper expansa	215.692	2.52459	359.94	1.52275e+20	7
Rio Boreado	Lower preaesulcata	praesulcata	Lower preaesulcata	217.231	2.68852	359.828	1.55999e+20	7
Rio Boreado	Lower preaesulcata	praesulcata	Lower preaesulcata	218.769	2.72131	359.716	1.54872e+20	7
Rio Boreado	Lower preaesulcata	praesulcata	Lower preaesulcata	220.308	2.67213	359.604	1.52774e+20	7
Rio Boreado	Lower preaesulcata	praesulcata	Lower preaesulcata	221.846	2.68852	359.493	1.53993e+20	7
Rio Boreado	Lower preaesulcata	praesulcata	Lower preaesulcata	223.385	2.62295	359.381	1.51568e+20	7
Rio Boreado	Lower preaesulcata	praesulcata	Lower preaesulcata	224.923	2.81967	359.269	1.59068e+20	7
Rio Boreado	Lower preaesulcata	praesulcata	Lower preaesulcata	226.462	2.72131	359.157	1.53089e+20	7
Rio Boreado	Lower preaesulcata	praesulcata	Lower preaesulcata	228	2.80328	359.045	1.5718e+20	7
Kronhofgraben	Lower expansa	stabilis	Lower expansa	189.5	2.18182	361.843		8
Kronhofgraben	Lower expansa	stabilis	Lower expansa	191.556	2.18182	361.694	1.43636e+20	8
Kronhofgraben	Lower expansa	stabilis	Lower expansa	193.611	2.37662	361.545	1.49514e+20	8
Kronhofgraben	Lower expansa	stabilis	Lower expansa	195.667	2.37662	361.395	1.47532e+20	8
Kronhofgraben	Middle expansa	aculeatus-costatus	Middle expansa	197.722	2.22078	361.246	1.4283e+20	8
Kronhofgraben	Middle expansa	aculeatus-costatus	Middle expansa	199.778	2.25974	361.096	1.45591e+20	8
Kronhofgraben	Middle expansa	aculeatus-costatus	Middle expansa	201.833	2.61039	360.947	1.55775e+20	8
Kronhofgraben	Middle expansa	aculeatus-costatus	Middle expansa	203.889	3.11688	360.798	1.67491e+20	8
Kronhofgraben	Middle expansa	aculeatus-costatus	Middle expansa	205.944	3	360.648	1.58811e+20	8
Kronhofgraben	Upper expansa	ultimus	Upper expansa	208	2.88312	360.499	1.56473e+20	8
Kronhofgraben	Upper expansa	ultimus	Upper expansa	210.75	3.31169	360.299	1.69493e+20	8
Kronhofgraben	Upper expansa	ultimus	Upper expansa	213.5	3	360.099	1.5763e+20	8
Kronhofgraben	Upper expansa	ultimus	Upper expansa	216.25	2.53247	359.899	1.47094e+20	8
Kronhofgraben	praesulcata	praesulcata	praesulcata	219	2.57143	359.699	1.51725e+20	8
Kronhofgraben	praesulcata	praesulcata	praesulcata	221.75	2.22078	359.5	1.41749e+20	8
Kronhofgraben	praesulcata	praesulcata	praesulcata	224.5	2.2987	359.3	1.46567e+20	8
Kronhofgraben	praesulcata	praesulcata	praesulcata	227.25	2.37662	359.1	1.48125e+20	8
Kronhofgraben	sulicata-duplicata	sulicata-duplicata	sulicata-duplicata	230	1.94805	358.9	1.35702e+20	8
Kronhofgraben	sulicata-duplicata	sulicata-duplicata	sulicata-duplicata	230.14	1.94805	358.89	1.38961e+20	8
Kronhofgraben	sulicata-duplicata	sulicata-duplicata	sulicata-duplicata	230.28	1.83117	358.88	1.19163e+20	8
Kronhofgraben	sulicata-duplicata	sulicata-duplicata	sulicata-duplicata	230.42	2.18182	358.869	1.96019e+20	8
Kronhofgraben	sulicata-duplicata	sulicata-duplicata	sulicata-duplicata	230.56	1.63636	358.859	5.12422e+19	8
Kronhofgraben	sulicata-duplicata	sulicata-duplicata	sulicata-duplicata	230.7	1.63636	358.849	1.32727e+20	8
Kronhofgraben	sulicata-duplicata	sulicata-duplicata	sulicata-duplicata	230.84	1.75325	358.839	1.52527e+20	8
Kronhofgraben	sulicata-duplicata	sulicata-duplicata	sulicata-duplicata	230.98	1.83117	358.829	1.48264e+20	8
Kronhofgraben	sulicata-duplicata	sulicata-duplicata	sulicata-duplicata	231.26	0.779221	358.808	3.70103e+19	8
Kronhofgraben	sulicata-duplicata	sulicata-duplicata	sulicata-duplicata	231.4	0.506494	358.798	6.93878e+19	8
N.A.	Uppermost marginifera	velifer	Upmost marginifera	154.667	1.17273	364.375		9
N.A.	Uppermost marginifera	velifer	Upmost marginifera	156.333	0.881818	364.254	1.13986e+20	9
N.A.	Uppermost marginifera	velifer	Upmost marginifera	158	0.881818	364.133	1.17636e+20	9
N.A.	Uppermost marginifera	velifer	Upmost marginifera	159.667	1.34545	364.012	1.32727e+20	9
N.A.	Uppermost marginifera	velifer	Upmost marginifera	161.333	1.19091	363.891	1.21879e+20	9
N.A.	trachytera	trachytera-granulosus	trachytera	163	1.28182	363.769	1.26777e+20	9
N.A.	trachytera	trachytera-granulosus	trachytera	164.333	1.04545	363.672	1.17201e+20	9
N.A.	trachytera	trachytera-granulosus	trachytera	165.667	1.32727	363.576	1.30966e+20	9
N.A.	trachytera	trachytera-granulosus	trachytera	167	1.26364	363.479	1.24275e+20	9
N.A.	trachytera	trachytera-granulosus	trachytera	168.333	1.24545	363.382	1.24624e+20	9
N.A.	trachytera	trachytera-granulosus	trachytera	169.667	1.07273	363.285	1.18745e+20	9
N.A.	trachytera	trachytera-granulosus	trachytera	171	0.663636	363.188	1.06856e+20	9
N.A.	trachytera	trachytera-granulosus	trachytera	172.333	1.15455	363.091	1.30791e+20	9
N.A.	trachytera	trachytera-granulosus	trachytera	173.667	-0.381818	362.994	6.82646e+19	9
N.A.	trachytera	trachytera-granulosus	trachytera	175	0.227273	362.897	1.14099e+20	9
N.A.	trachytera	trachytera-granulosus	trachytera	176.333	1.12727	362.8	1.36662e+20	9
N.A.	trachytera	trachytera-granulosus	trachytera	177.667	0.627273	362.703	1.04703e+20	9
N.A.	Lower postera	styriacus	Lower postera	179	-0.672727	362.607	6.6154e+19	9
N.A.	Lower postera	styriacus	Lower postera	179.375	0.927273	362.579	2.0778e+20	9
N.A.	Lower postera	styriacus	Lower postera	179.75	2.25455	362.552	2.19115e+20	9
N.A.	Lower postera	styriacus	Lower postera	180.125	1.7	362.525	1.03072e+20	9
N.A.	Lower postera	styriacus	Lower postera	180.5	1.73636	362.498	1.36755e+20	9
N.A.	Lower postera	styriacus	Lower postera	181.25	1.71818	362.443	1.33857e+20	9
N.A.	Lower postera	styriacus	Lower postera	181.625	1.82727	362.416	1.4263e+20	9
N.A.	Lower postera	styriacus	Lower postera	182	1.52727	362.389	1.13814e+20	9
N.A.	Lower postera	styriacus	Lower postera	182.375	1.31818	362.361	1.14702e+20	9
N.A.	Lower postera	styriacus	Lower postera	182.75	1.48182	362.334	1.38763e+20	9
N.A.	Lower postera	styriacus	Lower postera	183.125	0.918182	362.307	8.69287e+19	9
N.A.	Lower postera	styriacus	Lower postera	183.5	1.28182	362.28	1.45917e+20	9
N.A.	Lower postera	styriacus	Lower postera	183.875	1.67273	362.252	1.55256e+20	9
N.A.	Lower postera	styriacus	Lower postera	184.25	1.60909	362.225	1.28633e+20	9
N.A.	Lower postera	styriacus	Lower postera	184.625	1.2	362.198	1.01184e+20	9
N.A.	Lower postera	styriacus	Lower postera	185	0.909091	362.17	1.01957e+20	9
N.A.	Lower postera	styriacus	Lower postera	185.375	0.845455	362.143	1.1336e+20	9
N.A.	Lower postera	styriacus	Lower postera	185.75	0.963636	362.116	1.25864e+20	9
N.A.	Lower postera	styriacus	Lower postera	186.125	0.736364	362.089	1.02052e+20	9
N.A.	Upper postera	manca	Upper postera	186.5	1.07273	362.061	1.40214e+20	9
N.A.	Upper postera	manca	Upper postera	186.688	1.08182	362.048	1.2265e+20	9
N.A.	Upper postera	manca	Upper postera	187.062	0.281818	362.021	6.10191e+19	9
N.A.	Upper postera	manca	Upper postera	187.25	0.918182	362.007	1.89345e+20	9
N.A.	Upper postera	manca	Upper postera	187.438	1	361.993	1.29126e+20	9
N.A.	Upper postera	manca	Upper postera	187.625	0.818182	361.98	9.60831e+19	9
N.A.	Upper postera	manca	Upper postera	187.812	0.981818	361.966	1.37889e+20	9
N.A.	Upper postera	manca	Upper postera	188	0.936364	361.952	1.13657e+20	9
N.A.	Upper postera	manca	Upper postera	188.188	0.609091	361.939	7.56769e+19	9
N.A.	Upper postera	manca	Upper postera	188.375	0.954545	361.925	1.57624e+20	9
N.A.	Upper postera	manca	Upper postera	188.562	0.909091	361.912	1.13112e+20	9
N.A.	Upper postera	manca	Upper postera	188.75	0.618182	361.898	7.99148e+19	9
N.A.	Upper postera	manca	Upper postera	188.938	0.909091	361.884	1.50631e+20	9
N.A.	Upper postera	manca	Upper postera	189.125	0.536364	361.871	6.91522e+19	9
N.A.	Upper postera	manca	Upper postera	189.312	1.02727	361.857	1.75302e+20	9
N.A.	Lower expansa	stabilis	Lower expansa	189.5	0.436364	361.843	4.28159e+19	9
N.A.	Lower expansa	stabilis	Lower expansa	190.014	0.518182	361.806	1.13693e+20	9
N.A.	Lower expansa	stabilis	Lower expansa	190.528	0.309091	361.769	9.76722e+19	9
N.A.	Lower expansa	stabilis	Lower expansa	191.042	0.981818	361.731	1.47015e+20	9
N.A.	Lower expansa	stabilis	Lower expansa	191.556	1.02727	361.694	1.22395e+20	9
N.A.	Lower expansa	stabilis	Lower expansa	192.069	0.918182	361.657	1.13924e+20	9
N.A.	Lower expansa	stabilis	Lower expansa	192.583	0.745455	361.619	1.07879e+20	9
N.A.	Lower expansa	stabilis	Lower expansa	193.097	0.236364	361.582	8.40083e+19	9
N.A.	Lower expansa	stabilis	Lower expansa	193.611	0.654545	361.545	1.3011e+20	9
N.A.	Lower expansa	stabilis	Lower expansa	194.125	0.218182	361.507	8.66045e+19	9
N.A.	Lower expansa	stabilis	Lower expansa	194.639	0.954545	361.47	1.49059e+20	9
N.A.	Lower expansa	stabilis	Lower expansa	195.153	0.845455	361.433	1.12469e+20	9
N.A.	Lower expansa	stabilis	Lower expansa	195.667	0.727273	361.395	1.09736e+20	9
N.A.	Lower expansa	stabilis	Lower expansa	196.181	0.0636364	361.358	7.4264e+19	9
N.A.	Lower expansa	stabilis	Lower expansa	196.694	0.890909	361.321	1.51487e+20	9
N.A.	Lower expansa	stabilis	Lower expansa	197.208	0.927273	361.283	1.20025e+20	9
N.A.	Lower expansa	stabilis	Lower expansa	197.722	0.945455	361.246	1.19649e+20	9
N.A.	Lower expansa	stabilis	Lower expansa	198.236	0.418182	361.209	8.69046e+19	9
N.A.	Lower expansa	stabilis	Lower expansa	198.75	-0.654545	361.171	4.32512e+19	9
N.A.	Lower expansa	stabilis	Lower expansa	199.264	0.745455	361.134	1.71886e+20	9
N.A.	Lower expansa	stabilis	Lower expansa	199.778	-0.109091	361.096	6.30398e+19	9
N.A.	Lower expansa	stabilis	Lower expansa	200.292	0.654545	361.059	1.44169e+20	9
N.A.	Lower expansa	stabilis	Lower expansa	200.806	0.918182	361.022	1.29093e+20	9
N.A.	Lower expansa	stabilis	Lower expansa	201.319	1.00909	360.984	1.23882e+20	9
N.A.	Lower expansa	stabilis	Lower expansa	201.833	0.545455	360.947	9.20401e+19	9
N.A.	Lower expansa	stabilis	Lower expansa	202.347	0.872727	360.91	1.30774e+20	9
N.A.	Lower expansa	stabilis	Lower expansa	202.861	-0.590909	360.872	2.86147e+19	9
N.A.	Lower expansa	stabilis	Lower expansa	203.375	0.990909	360.835	1.84195e+20	9
N.A.	Lower expansa	stabilis	Lower expansa	203.889	0.390909	360.798	8.33993e+19	9
N.A.	Lower expansa	stabilis	Lower expansa	204.403	0.681818	360.76	1.25476e+20	9
N.A.	Lower expansa	stabilis	Lower expansa	204.917	0.890909	360.723	1.26328e+20	9
N.A.	Lower expansa	stabilis	Lower expansa	205.431	0.909091	360.686	1.18922e+20	9
N.A.	Lower expansa	stabilis	Lower expansa	205.944	1.05455	360.648	1.27011e+20	9
N.A.	Middle expansa	aculeatus-costatus	Middle expansa	206.458	1.34545	360.611	1.38748e+20	9
N.A.	Middle expansa	aculeatus-costatus	Middle expansa	206.972	0.963636	360.574	1.03734e+20	9
N.A.	Middle expansa	aculeatus-costatus	Middle expansa	207.486	1.01818	360.536	1.22583e+20	9
N.A.	Middle expansa	aculeatus-costatus	Middle expansa	208	1.13636	360.499	1.27537e+20	9
N.A.	falsiovalis	norrisi-pristina-soluta-rotundiloba-rugosa	falsiovalis	0	0.603015	382.7		10
N.A.	falsiovalis	norrisi-pristina-soluta-rotundiloba-rugosa	falsiovalis	0.235294	0.663317	382.647	1.1501e+20	10
N.A.	falsiovalis	norrisi-pristina-soluta-rotundiloba-rugosa	falsiovalis	0.470588	3.31658	382.595	2.43054e+20	10
N.A.	falsiovalis	norrisi-pristina-soluta-rotundiloba-rugosa	falsiovalis	0.705882	3.37688	382.542	1.69281e+20	10
N.A.	falsiovalis	norrisi-pristina-soluta-rotundiloba-rugosa	falsiovalis	0.941176	2.98492	382.49	1.48364e+20	10
N.A.	falsiovalis	norrisi-pristina-soluta-rotundiloba-rugosa	falsiovalis	1.17647	2.83417	382.437	1.52324e+20	10
N.A.	falsiovalis	norrisi-pristina-soluta-rotundiloba-rugosa	falsiovalis	1.41176	2.41206	382.385	1.36035e+20	10
N.A.	falsiovalis	norrisi-pristina-soluta-rotundiloba-rugosa	falsiovalis	1.64706	2.17085	382.332	1.36442e+20	10
N.A.	falsiovalis	norrisi-pristina-soluta-rotundiloba-rugosa	falsiovalis	1.88235	1.20603	382.279	9.62217e+19	10
N.A.	falsiovalis	norrisi-pristina-soluta-rotundiloba-rugosa	falsiovalis	2.11765	1.74874	382.227	1.50668e+20	10
N.A.	falsiovalis	norrisi-pristina-soluta-rotundiloba-rugosa	falsiovalis	2.35294	1.23618	382.174	1.09902e+20	10
N.A.	falsiovalis	norrisi-pristina-soluta-rotundiloba-rugosa	falsiovalis	2.58824	1.62814	382.122	1.43897e+20	10
N.A.	falsiovalis	norrisi-pristina-soluta-rotundiloba-rugosa	falsiovalis	2.82353	1.17588	382.069	1.1044e+20	10
N.A.	falsiovalis	norrisi-pristina-soluta-rotundiloba-rugosa	falsiovalis	3.05882	0.994975	382.017	1.14668e+20	10
N.A.	falsiovalis	norrisi-pristina-soluta-rotundiloba-rugosa	falsiovalis	3.29412	0.81407	381.964	1.1105e+20	10
N.A.	falsiovalis	norrisi-pristina-soluta-rotundiloba-rugosa	falsiovalis	3.52941	0.361809	381.912	9.41585e+19	10
N.A.	falsiovalis	norrisi-pristina-soluta-rotundiloba-rugosa	falsiovalis	3.76471	0.150754	381.859	9.69122e+19	10
N.A.	transitans	transitans	transitans	4	0.271357	381.806	1.08915e+20	10
N.A.	transitans	transitans	transitans	4.10833	2.83417	381.782	3.17639e+20	10
N.A.	transitans	transitans	transitans	4.21667	3.8593	381.758	2.41569e+20	10
N.A.	transitans	transitans	transitans	4.325	4.25126	381.734	2.09642e+20	10
N.A.	transitans	transitans	transitans	4.43333	2.74372	381.71	6.01943e+19	10
N.A.	transitans	transitans	transitans	4.54167	4.31156	381.685	2.84698e+20	10
N.A.	transitans	transitans	transitans	4.65	3.52764	381.661	1.21319e+20	10
N.A.	transitans	transitans	transitans	4.75833	3.76884	381.637	1.90525e+20	10
N.A.	transitans	transitans	transitans	4.86667	4.1005	381.613	2.0284e+20	10
N.A.	transitans	transitans	transitans	4.975	5.09548	381.589	2.64399e+20	10
N.A.	transitans	transitans	transitans	5.08333	3.34673	381.564	5.71054e+19	10
N.A.	transitans	transitans	transitans	5.19167	2.86432	381.54	1.26989e+20	10
N.A.	punctata	punctata-primus	punctata	5.3	2.47236	381.516	1.2483e+20	10
N.A.	punctata	punctata-primus	punctata	5.59487	5.8794	381.45	2.96201e+20	10
N.A.	punctata	punctata-primus	punctata	5.88974	3.52764	381.384	1.16289e+20	10
N.A.	punctata	punctata-primus	punctata	6.18462	5.45729	381.318	2.5367e+20	10
N.A.	punctata	punctata-primus	punctata	6.47949	3.13568	381.252	1.09145e+20	10
N.A.	punctata	punctata-primus	punctata	6.77436	5.27638	381.187	2.54922e+20	10
N.A.	punctata	punctata-primus	punctata	7.06923	5.8191	381.121	2.28905e+20	10
N.A.	punctata	punctata-primus	punctata	7.3641	1.20603	381.055	1.76796e+19	10
N.A.	punctata	punctata-primus	punctata	7.65897	-1.23618	380.989	1.89254e+19	10
N.A.	punctata	punctata-primus	punctata	7.95385	0.120603	380.923	1.33718e+20	10
N.A.	punctata	punctata-primus	punctata	8.24872	0.753769	380.857	1.29685e+20	10
N.A.	punctata	punctata-primus	punctata	8.54359	2.17085	380.791	1.76114e+20	10
N.A.	hassi	nonaginta-housei-proversa-plana	hassi	8.83846	0.844221	380.725	8.62741e+19	10
N.A.	hassi	nonaginta-housei-proversa-plana	hassi	9.13333	2.74372	380.66	1.98703e+20	10
N.A.	hassi	nonaginta-housei-proversa-plana	hassi	9.42821	0.542714	380.594	6.00687e+19	10
N.A.	hassi	nonaginta-housei-proversa-plana	hassi	9.72308	2.38191	380.528	1.90075e+20	10
N.A.	hassi	nonaginta-housei-proversa-plana	hassi	10.0179	2.59296	380.462	1.56729e+20	10
N.A.	hassi	nonaginta-housei-proversa-plana	hassi	10.3128	1.26633	380.396	9.47162e+19	10
N.A.	hassi	nonaginta-housei-proversa-plana	hassi	10.6077	2.95477	380.33	1.98054e+20	10
N.A.	hassi	nonaginta-housei-proversa-plana	hassi	10.9026	1.62814	380.264	1.01952e+20	10
N.A.	hassi	nonaginta-housei-proversa-plana	hassi	11.1974	1.02513	380.198	1.06589e+20	10
N.A.	hassi	nonaginta-housei-proversa-plana	hassi	11.4923	1.23618	380.133	1.29593e+20	10
N.A.	hassi	nonaginta-housei-proversa-plana	hassi	11.7872	1.62814	380.067	1.41607e+20	10
N.A.	hassi	nonaginta-housei-proversa-plana	hassi	12.0821	1.38693	380.001	1.22173e+20	10
N.A.	hassi	nonaginta-housei-proversa-plana	hassi	12.3769	0.603015	379.935	9.39724e+19	10
N.A.	hassi	nonaginta-housei-proversa-plana	hassi	12.6718	0.964824	379.869	1.27645e+20	10
N.A.	hassi	nonaginta-housei-proversa-plana	hassi	12.9667	0.78392	379.803	1.11504e+20	10
N.A.	hassi	nonaginta-housei-proversa-plana	hassi	13.2615	0.603015	379.737	1.07886e+20	10
N.A.	hassi	nonaginta-housei-proversa-plana	hassi	13.5564	0.663317	379.671	1.14658e+20	10
N.A.	hassi	nonaginta-housei-proversa-plana	hassi	13.8513	0.482412	379.606	1.05474e+20	10
N.A.	hassi	nonaginta-housei-proversa-plana	hassi	14.1462	0.512563	379.54	1.10947e+20	10
N.A.	hassi	nonaginta-housei-proversa-plana	hassi	14.441	1.23618	379.474	1.4142e+20	10
N.A.	hassi	nonaginta-housei-proversa-plana	hassi	14.7359	3.94975	379.408	2.41607e+20	10
N.A.	hassi	nonaginta-housei-proversa-plana	hassi	15.0308	2.29146	379.342	1.07566e+20	10
N.A.	hassi	nonaginta-housei-proversa-plana	hassi	15.3256	1.05528	379.276	9.25822e+19	10
N.A.	hassi	nonaginta-housei-proversa-plana	hassi	15.6205	1.08543	379.21	1.22404e+20	10
N.A.	hassi	nonaginta-housei-proversa-plana	hassi	15.9154	2.0201	379.144	1.61968e+20	10
N.A.	hassi	nonaginta-housei-proversa-plana	hassi	16.2103	2.05025	379.079	1.41701e+20	10
N.A.	hassi	nonaginta-housei-proversa-plana	hassi	16.5051	0.693467	379.013	8.25632e+19	10
N.A.	Lower rhenana	feisti-winchelli	Lower rhenana	16.8	0.542714	378.947	1.07376e+20	10
N.A.	Lower rhenana	feisti-winchelli	Lower rhenana	18.0538	-0.482412	378.667	8.47891e+19	10
N.A.	Lower rhenana	feisti-winchelli	Lower rhenana	19.3077	-0.150754	378.387	9.87846e+19	10
N.A.	Lower rhenana	feisti-winchelli	Lower rhenana	20.5615	-0.361809	378.106	9.16186e+19	10
N.A.	Lower rhenana	feisti-winchelli	Lower rhenana	21.8154	-0.663317	377.826	8.50976e+19	10
N.A.	Lower rhenana	feisti-winchelli	Lower rhenana	23.0692	0.663317	377.546	1.20465e+20	10
N.A.	Lower rhenana	feisti-winchelli	Lower rhenana	24.3231	-0.723618	377.266	7.80016e+19	10
N.A.	Lower rhenana	feisti-winchelli	Lower rhenana	25.5769	0.964824	376.986	1.28459e+20	10
N.A.	Lower rhenana	feisti-winchelli	Lower rhenana	26.8308	0.331658	376.706	1.03197e+20	10
N.A.	Lower rhenana	feisti-winchelli	Lower rhenana	28.0846	0.723618	376.426	1.16599e+20	10
N.A.	Lower rhenana	feisti-winchelli	Lower rhenana	29.3385	-0.150754	376.146	9.22403e+19	10
N.A.	Lower rhenana	feisti-winchelli	Lower rhenana	30.5923	0.241206	375.866	1.06951e+20	10
N.A.	Lower rhenana	feisti-winchelli	Lower rhenana	31.8462	0.39196	375.585	1.08657e+20	10
N.A.	Upper rhenana	winchelli-bogartensis	Upper rhenana	33.1	0.994975	375.305	1.23172e+20	10
N.A.	Upper rhenana	winchelli-bogartensis	Upper rhenana	33.9	3.40704	375.127	1.88655e+20	10
N.A.	Upper rhenana	winchelli-bogartensis	Upper rhenana	34.7	3.94975	374.948	1.83611e+20	10
N.A.	Upper rhenana	winchelli-bogartensis	Upper rhenana	35.5	4.67337	374.769	1.99622e+20	10
N.A.	Upper rhenana	winchelli-bogartensis	Upper rhenana	36.3	2.0804	374.59	1.19555e+20	10
N.A.	Upper rhenana	winchelli-bogartensis	Upper rhenana	37.1	2.26131	374.412	1.46765e+20	10
N.A.	Upper rhenana	winchelli-bogartensis	Upper rhenana	37.9	2.05025	374.233	1.3921e+20	10
N.A.	Upper rhenana	winchelli-bogartensis	Upper rhenana	38.7	3.58794	374.054	1.84836e+20	10
N.A.	Upper rhenana	winchelli-bogartensis	Upper rhenana	39.5	-1.14573	373.876	3.68267e+19	10
N.A.	Upper rhenana	winchelli-bogartensis	Upper rhenana	40.3	0.452261	373.697	1.22636e+20	10
N.A.	Upper rhenana	winchelli-bogartensis	Upper rhenana	41.1	1.17588	373.518	1.29672e+20	10
N.A.	Upper rhenana	winchelli-bogartensis	Upper rhenana	41.9	1.8995	373.339	1.44144e+20	10
N.A.	Upper rhenana	winchelli-bogartensis	Upper rhenana	42.7	0.633166	373.161	1.01893e+20	10
N.A.	Upper rhenana	winchelli-bogartensis	Upper rhenana	43.5	0.120603	372.982	9.80528e+19	10
N.A.	Upper rhenana	winchelli-bogartensis	Upper rhenana	44.3	0.723618	372.803	1.19601e+20	10
N.A.	transitans	transitans	transitans	4	1.06796	381.806		11
N.A.	transitans	transitans	transitans	4.0619	0.970874	381.793	1.08747e+20	11
N.A.	transitans	transitans	transitans	4.18571	0.825243	381.765	1.08502e+20	11
N.A.	transitans	transitans	transitans	4.24762	0.582524	381.751	8.49738e+19	11
N.A.	transitans	transitans	transitans	4.30952	1.5534	381.737	2.37775e+20	11
N.A.	transitans	transitans	transitans	4.37143	1.06796	381.723	6.80056e+19	11
N.A.	transitans	transitans	transitans	4.43333	1.01942	381.71	1.15053e+20	11
N.A.	transitans	transitans	transitans	4.49524	1.65049	381.696	2.02369e+20	11
N.A.	transitans	transitans	transitans	4.55714	2.47573	381.682	2.40215e+20	11
N.A.	transitans	transitans	transitans	4.61905	1.79612	381.668	6.1228e+19	11
N.A.	transitans	transitans	transitans	4.68095	1.45631	381.654	9.17785e+19	11
N.A.	transitans	transitans	transitans	4.74286	1.84466	381.64	1.79576e+20	11
N.A.	transitans	transitans	transitans	4.80476	1.26214	381.627	6.12194e+19	11
N.A.	transitans	transitans	transitans	4.86667	1.06796	381.613	1.00017e+20	11
N.A.	transitans	transitans	transitans	4.92857	0.873786	381.599	9.61345e+19	11
N.A.	transitans	transitans	transitans	4.99048	0.728155	381.585	9.85571e+19	11
N.A.	transitans	transitans	transitans	5.05238	0.728155	381.571	1.14563e+20	11
N.A.	transitans	transitans	transitans	5.11429	1.31068	381.557	1.90238e+20	11
N.A.	transitans	transitans	transitans	5.17619	1.21359	381.544	1.13601e+20	11
N.A.	transitans	transitans	transitans	5.2381	0.825243	381.53	7.38225e+19	11
N.A.	punctata	punctata-primus	punctata	5.3	0.970874	381.516	1.35423e+20	11
N.A.	punctata	punctata-primus	punctata	5.37391	3.78641	381.499	4.34903e+20	11
N.A.	punctata	punctata-primus	punctata	5.52174	2.23301	381.466	7.31638e+19	11
N.A.	punctata	punctata-primus	punctata	5.59565	2.91262	381.45	2.20812e+20	11
N.A.	punctata	punctata-primus	punctata	5.66957	3.15534	381.433	1.8545e+20	11
N.A.	punctata	punctata-primus	punctata	5.74348	4.32039	381.417	2.93652e+20	11
N.A.	punctata	punctata-primus	punctata	5.81739	2.81553	381.4	1.77859e+19	11
N.A.	punctata	punctata-primus	punctata	5.8913	3.4466	381.384	2.27023e+20	11
N.A.	punctata	punctata-primus	punctata	5.96522	2.81553	381.367	9.82196e+19	11
N.A.	punctata	punctata-primus	punctata	6.03913	3.39806	381.351	2.21584e+20	11
N.A.	punctata	punctata-primus	punctata	6.11304	3.39806	381.334	1.67961e+20	11
N.A.	punctata	punctata-primus	punctata	6.18696	4.2233	381.318	2.60431e+20	11
N.A.	punctata	punctata-primus	punctata	6.26087	3.49515	381.301	1.02876e+20	11
N.A.	punctata	punctata-primus	punctata	6.33478	2.37864	381.285	4.47963e+19	11
N.A.	punctata	punctata-primus	punctata	6.4087	2.42718	381.268	1.53012e+20	11
N.A.	punctata	punctata-primus	punctata	6.48261	1.79612	381.252	7.78324e+19	11
N.A.	punctata	punctata-primus	punctata	6.55652	0.679612	381.235	1.0816e+19	11
N.A.	punctata	punctata-primus	punctata	6.63043	0.776699	381.219	1.24471e+20	11
N.A.	punctata	punctata-primus	punctata	6.70435	1.31068	381.202	1.75367e+20	11
N.A.	punctata	punctata-primus	punctata	6.77826	0.873786	381.186	7.7259e+19	11
N.A.	punctata	punctata-primus	punctata	6.85217	1.69903	381.169	2.09946e+20	11
N.A.	punctata	punctata-primus	punctata	6.92609	1.8932	381.153	1.55738e+20	11
N.A.	hassi	nonaginta-housei-proversa-plana	hassi	7	1.84466	381.136	1.32425e+20	11
N.A.	hassi	nonaginta-housei-proversa-plana	hassi	9.48851	0.825243	380.58	1.13718e+20	11
N.A.	hassi	nonaginta-housei-proversa-plana	hassi	9.94876	1.21359	380.477	1.30013e+20	11
N.A.	hassi	nonaginta-housei-proversa-plana	hassi	10.409	1.01942	380.375	1.17518e+20	11
N.A.	hassi	nonaginta-housei-proversa-plana	hassi	10.8693	1.26214	380.272	1.28831e+20	11
N.A.	hassi	nonaginta-housei-proversa-plana	hassi	11.3295	0.631068	380.169	1.03292e+20	11
N.A.	hassi	nonaginta-housei-proversa-plana	hassi	11.7898	1.94175	380.066	1.58211e+20	11
N.A.	hassi	nonaginta-housei-proversa-plana	hassi	12.25	1.5534	379.963	1.25327e+20	11
N.A.	hassi	nonaginta-housei-proversa-plana	hassi	13	1.94175	379.796	1.42358e+20	11
Pue de la	falsiovalis	norrisi-pristina-soluta-rotundiloba-rugosa	falsiovalis	0	1.23963	382.7		12
Pue de la	falsiovalis	norrisi-pristina-soluta-rotundiloba-rugosa	falsiovalis	0.5	1.68664	382.588	1.39816e+20	12
Pue de la	falsiovalis	norrisi-pristina-soluta-rotundiloba-rugosa	falsiovalis	0.75	1.81106	382.532	1.39607e+20	12
Pue de la	falsiovalis	norrisi-pristina-soluta-rotundiloba-rugosa	falsiovalis	1	1.70968	382.477	1.31435e+20	12
Pue de la	falsiovalis	norrisi-pristina-soluta-rotundiloba-rugosa	falsiovalis	1.25	1.6682	382.421	1.32235e+20	12
Pue de la	falsiovalis	norrisi-pristina-soluta-rotundiloba-rugosa	falsiovalis	1.5	1.64055	382.365	1.32058e+20	12
Pue de la	falsiovalis	norrisi-pristina-soluta-rotundiloba-rugosa	falsiovalis	1.75	1.60369	382.309	1.31071e+20	12
Pue de la	falsiovalis	norrisi-pristina-soluta-rotundiloba-rugosa	falsiovalis	2	1.48848	382.253	1.26634e+20	12
Pue de la	falsiovalis	norrisi-pristina-soluta-rotundiloba-rugosa	falsiovalis	2.25	2.19355	382.197	1.6306e+20	12
Pue de la	falsiovalis	norrisi-pristina-soluta-rotundiloba-rugosa	falsiovalis	2.5	1.53917	382.141	1.12974e+20	12
Pue de la	falsiovalis	norrisi-pristina-soluta-rotundiloba-rugosa	falsiovalis	2.75	1.59908	382.086	1.33612e+20	12
Pue de la	falsiovalis	norrisi-pristina-soluta-rotundiloba-rugosa	falsiovalis	3	1.48387	382.03	1.26542e+20	12
Pue de la	falsiovalis	norrisi-pristina-soluta-rotundiloba-rugosa	falsiovalis	3.25	1.41935	381.974	1.26631e+20	12
Pue de la	falsiovalis	norrisi-pristina-soluta-rotundiloba-rugosa	falsiovalis	3.5	1.05991	381.918	1.11416e+20	12
Pue de la	falsiovalis	norrisi-pristina-soluta-rotundiloba-rugosa	falsiovalis	3.75	1.28111	381.862	1.31642e+20	12
Pue de la	falsiovalis	norrisi-pristina-soluta-rotundiloba-rugosa	falsiovalis	4	1.05069	381.806	1.14743e+20	12
N.A.	FZ 1-2	MN 1-2	FZ 1-2	0	2.109	382.7		13
N.A.	FZ 1-2	MN 1-3	FZ 1-2	0.4	2.02	382.611	1.38886e+20	13
N.A.	FZ 1-2	MN 1-4	FZ 1-2	1	2.111	382.477	1.43252e+20	13
N.A.	FZ 1-2	MN 1-5	FZ 1-2	1.2	2.52	382.432	1.64314e+20	13
N.A.	FZ 1-2	MN 1-6	FZ 1-2	1.6	2.31	382.343	1.42628e+20	13
N.A.	FZ 1-2	MN 1-7	FZ 1-2	2.2	2.14432	382.209	1.41008e+20	13
N.A.	FZ 1-2	MN 1-8	FZ 1-2	2.4	1.96	382.164	1.3293e+20	13
N.A.	FZ 3	MN 3	FZ 3	2.5	2.106	382.141	1.52054e+20	13
N.A.	FZ 3	MN 3	FZ 3	3.6	2.7	381.896	1.57674e+20	13
N.A.	FZ 4	MN 4	FZ 4	4	2.468	381.806	1.45414e+20	13
N.A.	FZ 5-6	MN 5-6	FZ 5-6	5.3	1.46	381.516	1.23924e+20	13
N.A.	FZ 5-6	MN 5-6	FZ 5-6	5.6	1.65	381.449	1.37309e+20	13
N.A.	FZ 5-6	MN 5-6	FZ 5-6	5.8	1.77	381.404	1.39482e+20	13
N.A.	FZ 5-6	MN 5-6	FZ 5-6	6	1.445	381.36	1.17844e+20	13
N.A.	FZ 5-6	MN 5-6	FZ 5-6	6.2	1.8	381.315	1.48077e+20	13
N.A.	FZ 5-6	MN 5-6	FZ 5-6	6.4	2.02	381.27	1.47884e+20	13
N.A.	FZ 5-6	MN 5-6	FZ 5-6	6.6	2.42	381.226	1.62008e+20	13
N.A.	FZ 5-6	MN 5-6	FZ 5-6	6.8	1.14	381.181	7.92556e+19	13
N.A.	FZ 7	MN 7	FZ 7	7	2.258	381.136	1.83193e+20	13
N.A.	FZ 7	MN 7	FZ 7	7.2	2.12	381.091	1.37705e+20	13
N.A.	FZ 7	MN 7	FZ 7	7.4	2.54	381.047	1.65088e+20	13
N.A.	FZ 7	MN 7	FZ 7	7.6	1.99	381.002	1.2109e+20	13
N.A.	FZ 7	MN 7	FZ 7	7.8	2.23	380.957	1.52765e+20	13
N.A.	FZ 8	MN 8	FZ 8	8	1.98	380.913	1.31095e+20	13
N.A.	FZ 8	MN 8	FZ 8	9	2.268	380.689	1.47319e+20	13
N.A.	FZ 8	MN 8	FZ 8	9.2	1.93	380.645	1.27102e+20	13
N.A.	FZ 8	MN 8	FZ 8	10	3.65	380.466	1.87628e+20	13
N.A.	FZ 8	MN 8	FZ 8	10.7	1.628	380.31	1.12907e+20	13
N.A.	FZ 8	MN 8	FZ 8	11.5	1.722	380.131	1.35239e+20	13
N.A.	FZ 8	MN 8	FZ 8	13	1.644	379.796	1.32526e+20	13
N.A.	FZ 9-10	MN 9-10	FZ 9-10	15	1.783	379.349	1.36133e+20	13
N.A.	FZ 9-10	MN 9-10	FZ 9-10	16.8	1.847	378.947	1.37182e+20	13
N.A.	FZ 11	MN 11	FZ 11	18.1	1.513	378.656	1.28512e+20	13
N.A.	FZ 11	MN 11	FZ 11	19	1.384	378.455	1.26705e+20	13
N.A.	FZ 11	MN 11	FZ 11	20.8	1.359	378.053	1.27086e+20	13
N.A.	FZ 11	MN 11	FZ 11	23	2.958	377.562	1.64105e+20	13
N.A.	FZ 12	MN 12	FZ 12	24.5	1.056	377.227	1.12493e+20	13
N.A.	FZ 12	MN 12	FZ 12	25	2.814	377.115	1.80202e+20	13
N.A.	FZ 12	MN 12	FZ 12	26.4	1.106	376.802	1.13819e+20	13
N.A.	FZ 12-13?	MN 12-13?	FZ 12-13?	30	0.616	375.998	1.11394e+20	13
N.A.	FZ 12-13?	MN 12-13?	FZ 12-13?	31	1.102	375.774	1.25347e+20	13
N.A.	FZ 12-13?	MN 12-13?	FZ 12-13?	32	1.19	375.551	1.24399e+20	13
N.A.	FZ 12-13?	MN 12-13?	FZ 12-13?	32.7	1.202	375.395	1.24157e+20	13
N.A.	FZ 12-13?	MN 12-13?	FZ 12-13?	33.1	1.42	375.305	1.32108e+20	13
N.A.	FZ 12-13?	MN 12-13?	FZ 12-13?	33.5	1.272	375.216	1.22923e+20	13
N.A.	FZ 12-13?	MN 12-13?	FZ 12-13?	34	2.16	375.104	1.55284e+20	13
N.A.	FZ 12-13?	MN 12-13?	FZ 12-13?	34.3	1.797	375.037	1.27707e+20	13
N.A.	FZ 12-13?	MN 12-13?	FZ 12-13?	34.6	2.49	374.97	1.65517e+20	13
N.A.	FZ 12-13?	MN 12-13?	FZ 12-13?	35	2.926	374.881	1.65936e+20	13
N.A.	FZ 12-13?	MN 12-13?	FZ 12-13?	35.4	3.553	374.791	1.81725e+20	13
N.A.	FZ 12-13?	MN 12-13?	FZ 12-13?	36	3.313	374.657	1.63538e+20	13
N.A.	FZ 12-13?	MN 12-13?	FZ 12-13?	37	2.613	374.434	1.47497e+20	13
N.A.	FZ 12-13?	MN 12-13?	FZ 12-13?	37.8	1.551	374.255	1.21988e+20	13
N.A.	FZ 12-13?	MN 12-13?	FZ 12-13?	38.5	1.706	374.099	1.35627e+20	13
N.A.	FZ 13A	MN 13A	FZ 13A	39.4	1.862	373.898	1.38419e+20	13
N.A.	FZ 13A	MN 13A	FZ 13A	39.6	1.84	373.853	1.36052e+20	13
N.A.	FZ 13A	MN 13A	FZ 13A	39.8	2.04	373.809	1.47604e+20	13
N.A.	FZ 13A	MN 13A	FZ 13A	40.2	1.9	373.719	1.35619e+20	13
N.A.	FZ 13A	MN 13A	FZ 13A	40.8	2.366	373.585	1.52604e+20	13
N.A.	FZ 13A	MN 13A	FZ 13A	41.5	1.652	373.429	1.261e+20	13
N.A.	FZ 13A	MN 13A	FZ 13A	42.8	1.585	373.138	1.31349e+20	13
N.A.	FZ 13A	MN 13A	FZ 13A	43.7	1.282	372.937	1.23349e+20	13
N.A.	FZ 13A	MN 13A	FZ 13A	44.3	1.28	372.803	1.25577e+20	13
N.A.	FZ 13B	MN 13B	FZ 13B	45	1.446	372.647	1.30533e+20	13
N.A.	FZ 13B	MN 13B	FZ 13B	46	1.027	372.423	1.17689e+20	13
N.A.	FZ 13B	MN 13B	FZ 13B	46.5	0.354	372.312	9.79221e+19	13
N.A.	FZ 13B	MN 13B	FZ 13B	47	0.358	372.2	1.07214e+20	13
N.A.	FZ 13C ?	MN 13C?	FZ 13C ?	47.4	1.27	372.171	1.73085e+20	13
N.A.	superlobata	superlobata	superlobata	48	1.544	372.127	1.40431e+20	13
N.A.	superlobata	superlobata	superlobata	48.25	2.19	372.109	1.97843e+20	13
N.A.	superlobata	superlobata	superlobata	48.5	2.65	372.091	1.91482e+20	13
N.A.	superlobata	superlobata	superlobata	48.9	2.73	372.062	1.58783e+20	13
N.A.	triangularis	triangularis	triangularis	49.6	2.64	372.011	1.50111e+20	13
N.A.	triangularis	triangularis	triangularis	49.8	2.61	371.997	1.49063e+20	13
N.A.	platys	clarkei	platys	50	3.182	371.982	2.23455e+20	13
N.A.	platys	clarkei	platys	50.2	2.41	371.967	6.74709e+19	13
N.A.	platys	clarkei	platys	50.4	3.46	371.953	2.79e+20	13
N.A.	platys	clarkei	platys	50.5	3.14	371.946	9.58743e+19	13
N.A.	platys	clarkei	platys	51.2	2.863	371.895	1.48984e+20	13
N.A.	platys	clarkei	platys	52	2.846	371.837	1.56476e+20	13
N.A.	platys	clarkei	platys	52.6	2.519	371.793	1.38982e+20	13
N.A.	minuta	minuta	minuta	53	2.763	371.764	1.68018e+20	13
N.A.	minuta	minuta	minuta	54	2.555	371.691	1.4675e+20	13
N.A.	minuta	minuta	minuta	54.8	2.502	371.633	1.48654e+20	13
N.A.	minuta	minuta	minuta	56	2.309	371.546	1.42816e+20	13
N.A.	minuta	minuta	minuta	58	2.432	371.401	1.49926e+20	13
N.A.	minuta	minuta	minuta	59.5	2.608	371.292	1.54614e+20	13
N.A.	minuta	minuta	minuta	62	2.596	371.11	1.5182e+20	13
N.A.	minuta	minuta	minuta	64	2.343	370.964	1.44214e+20	13
N.A.	minuta	minuta	minuta	65	2.455	370.892	1.51442e+20	13
N.A.	minuta	minuta	minuta	67	2.226	370.746	1.42125e+20	13
N.A.	crepida	crepida	crepida	69	2.37	370.601	1.48906e+20	13
N.A.	crepida	crepida	crepida	70	2.522	370.528	1.53619e+20	13
N.A.	crepida	crepida	crepida	71	2.496	370.456	1.49376e+20	13
N.A.	termini	termini	termini	72.8	2.165	370.325	1.39454e+20	13
N.A.	termini	termini	termini	74	2.021	370.238	1.3791e+20	13
N.A.	termini	termini	termini	75.9	2.09	370.1	1.4256e+20	13
N.A.	prima	prima	prima	76.8	2.293	370.034	1.50577e+20	13
N.A.	prima	prima	prima	78.6	2.337	369.903	1.47251e+20	13
N.A.	prima	prima	prima	80	2.289	369.802	1.45063e+20	13
N.A.	prima	prima	prima	82	2.34	369.656	1.47333e+20	13
N.A.	prima	prima	prima	83.4	2.258	369.555	1.43935e+20	13
N.A.	prima	prima	prima	85	2.08	369.438	1.39273e+20	13
N.A.	prima	prima	prima	85.4	1.161	369.409	7.51694e+19	13
N.A.	prima	prima	prima	86.6	2.21	369.322	1.62483e+20	13
N.A.	prima	prima	prima	87.5	2.057	369.257	1.37585e+20	13
N.A.	prima	prima	prima	89	2.331	369.148	1.5044e+20	13
N.A.	prima	prima	prima	90	1.843	369.075	1.26654e+20	13
N.A.	pectinata	pectinata	pectinata	91.5	2.128	368.966	1.46534e+20	13
N.A.	rhomboidea	rhomboidea	rhomboidea	92.9	2.376	368.864	1.51225e+20	13
N.A.	rhomboidea	rhomboidea	rhomboidea	94	2.105	368.784	1.36947e+20	13
N.A.	gracilis	gracilis	gracilis	96	1.633	368.639	1.27724e+20	13
N.A.	gracilis	gracilis	gracilis	97	2.213	368.566	1.5639e+20	13
N.A.	gracilis	gracilis	gracilis	98	2.37	368.493	1.50684e+20	13
N.A.	gracilis	gracilis	gracilis	99.8	1.45	368.363	1.1831e+20	13
N.A.	gracilis	gracilis	gracilis	101.3	2.48	368.254	1.63961e+20	13
N.A.	gracilis	gracilis	gracilis	102	1.616	368.203	1.06506e+20	13
N.A.	gracilis	gracilis	gracilis	103	1.395	368.13	1.23278e+20	13
N.A.	marginifera	marginifera	marginifera	104.5	1.526	368.021	1.32347e+20	13
N.A.	marginifera	marginifera	marginifera	107	1.365	367.839	1.25953e+20	13
N.A.	marginifera	marginifera	marginifera	110	1.579	367.621	1.33072e+20	13
N.A.	marginifera	marginifera	marginifera	113	1.508	367.403	1.29665e+20	13
N.A.	marginifera	marginifera	marginifera	115.2	1.612	367.243	1.33229e+20	13
N.A.	marginifera	marginifera	marginifera	117.6	1.678	367.069	1.34135e+20	13
N.A.	utahensis	utahensis	unahensis	120	1.872	366.895	1.39131e+20	13
N.A.	utahensis	utahensis	unahensis	122.8	1.951	366.691	1.3961e+20	13
N.A.	utahensis	utahensis	unahensis	125.2	2.054	366.517	1.41978e+20	13
N.A.	utahensis	utahensis	unahensis	127.2	2.429	366.371	1.52501e+20	13
N.A.	utahensis	utahensis	unahensis	130.2	2.297	366.153	1.4502e+20	13
N.A.	utahensis	utahensis	unahensis	133.2	2.3	365.935	1.46021e+20	13
N.A.	utahensis	utahensis	unahensis	135.3	2.14	365.783	1.41207e+20	13
N.A.	utahensis	utahensis	unahensis	138	2.813	365.586	1.61473e+20	13
N.A.	utahensis	utahensis	unahensis	140.8	2.054	365.383	1.35411e+20	13
N.A.	utahensis	utahensis	unahensis	143	2.283	365.223	1.47837e+20	13
N.A.	utahensis	utahensis	unahensis	145.5	1.872	365.041	1.34002e+20	13
N.A.	utahensis	utahensis	unahensis	147.5	2.013	364.896	1.41734e+20	13
N.A.	utahensis	utahensis	unahensis	149	2.069	364.787	1.42161e+20	13
N.A.	utahensis	utahensis	unahensis	151	2.023	364.642	1.39979e+20	13
N.A.	velifer	velifer	velifer	153	2.14	364.496	1.44023e+20	13
N.A.	velifer	velifer	velifer	156	2.15	364.278	1.4307e+20	13
N.A.	velifer	velifer	velifer	158	2.233	364.133	1.45528e+20	13
N.A.	velifer	velifer	velifer	161	2.138	363.915	1.42098e+20	13
N.A.	trachytera	trachytera	trachytera	163	2.456	363.769	1.52445e+20	13
N.A.	trachytera	trachytera	trachytera	165	2.485	363.624	1.50003e+20	13
N.A.	trachytera	trachytera	trachytera	166	1.92	363.551	1.26583e+20	13
N.A.	trachytera	trachytera	trachytera	167	2.709	363.479	1.70681e+20	13
N.A.	trachytera	trachytera	trachytera	168	2.841	363.406	1.59581e+20	13
N.A.	granulosus	granulosus	granulosus	169	2.656	363.333	1.49251e+20	13
N.A.	granulosus	granulosus	granulosus	170	2.652	363.261	1.52956e+20	13
N.A.	granulosus	granulosus	granulosus	170.3	2.577	363.239	1.46311e+20	13
N.A.	granulosus	granulosus	granulosus	171	2.315	363.188	1.38472e+20	13
N.A.	granulosus	granulosus	granulosus	172	2.479	363.115	1.5301e+20	13
N.A.	granulosus	granulosus	granulosus	173	2.467	363.043	1.49089e+20	13
N.A.	granulosus	granulosus	granulosus	174	2.284	362.97	1.41853e+20	13
N.A.	granulosus	granulosus	granulosus	175	2.341	362.897	1.48012e+20	13
N.A.	granulosus	granulosus	granulosus	176	2.318	362.825	1.45879e+20	13
N.A.	granulosus	granulosus	granulosus	176.4	2.63	362.796	1.68913e+20	13
N.A.	granulosus	granulosus	granulosus	176.6	2.63	362.781	1.526e+20	13
N.A.	granulosus	granulosus	granulosus	176.8	2.48	362.766	1.33914e+20	13
N.A.	granulosus	granulosus	granulosus	177	2.71	362.752	1.78251e+20	13
N.A.	granulosus	granulosus	granulosus	177.2	2.55	362.737	1.34269e+20	13
N.A.	granulosus	granulosus	granulosus	177.3	2.201	362.73	7.10291e+19	13
N.A.	granulosus	granulosus	granulosus	177.4	2.59	362.723	2.33157e+20	13
N.A.	granulosus	granulosus	granulosus	177.5	2.262	362.716	7.66411e+19	13
N.A.	granulosus	granulosus	granulosus	177.6	2.73	362.708	2.52479e+20	13
N.A.	granulosus	granulosus	granulosus	177.8	3.24	362.694	2.18131e+20	13
N.A.	granulosus	granulosus	granulosus	178.6	3.2	362.636	1.62954e+20	13
N.A.	granulosus	granulosus	granulosus	178.8	3.19	362.621	1.62754e+20	13
N.A.	styriacus	styriacus	styriacus	179	3.086	362.607	1.50845e+20	13
N.A.	styriacus	styriacus	styriacus	179.6	2.78	362.563	1.44934e+20	13
N.A.	styriacus	styriacus	styriacus	180	2.293	362.534	1.20397e+20	13
N.A.	styriacus	styriacus	styriacus	181.5	2.526	362.425	1.53769e+20	13
N.A.	styriacus	styriacus	styriacus	183.5	2.042	362.28	1.35779e+20	13
N.A.	styriacus	styriacus	styriacus	184.5	2.138	362.207	1.44768e+20	13
N.A.	manca	manca	manca	186.5	2.237	362.061	1.45775e+20	13
N.A.	manca	manca	manca	187	2.079	362.025	1.34971e+20	13
N.A.	manca	manca	manca	188.4	2.34	361.923	1.50699e+20	13
N.A.	expansa	stabilis-aculeatus-costatus-ultimus	expansa	189.5	2.129	361.843	1.38568e+20	13
N.A.	expansa	stabilis-aculeatus-costatus-ultimus	expansa	190	2.42	361.807	1.60572e+20	13
N.A.	expansa	stabilis-aculeatus-costatus-ultimus	expansa	191	2.19	361.734	1.3899e+20	13
N.A.	expansa	stabilis-aculeatus-costatus-ultimus	expansa	193	2.439	361.589	1.51384e+20	13
N.A.	expansa	stabilis-aculeatus-costatus-ultimus	expansa	194	2.69	361.516	1.59049e+20	13
N.A.	expansa	stabilis-aculeatus-costatus-ultimus	expansa	195.5	2.445	361.407	1.45484e+20	13
N.A.	expansa	stabilis-aculeatus-costatus-ultimus	expansa	196	2.53	361.371	1.54155e+20	13
N.A.	expansa	stabilis-aculeatus-costatus-ultimus	expansa	197.2	2.369	361.284	1.44574e+20	13
N.A.	expansa	stabilis-aculeatus-costatus-ultimus	expansa	199	2.339	361.153	1.46431e+20	13
N.A.	expansa	stabilis-aculeatus-costatus-ultimus	expansa	200	2.76	361.08	1.64005e+20	13
N.A.	expansa	stabilis-aculeatus-costatus-ultimus	expansa	201	2.535	361.008	1.45994e+20	13
N.A.	costatus	costatus	costatus	202	2.95	360.935	1.67679e+20	13
N.A.	costatus	costatus	costatus	203	3.195	360.862	1.69024e+20	13
N.A.	costatus	costatus	costatus	204	3.09	360.79	1.59604e+20	13
N.A.	costatus	costatus	costatus	205	2.704	360.717	1.46007e+20	13
N.A.	costatus	costatus	costatus	207	2.952	360.572	1.61633e+20	13
N.A.	ultimus	ultimus	ultimus	208	2.989	360.499	1.60554e+20	13
N.A.	ultimus	ultimus	ultimus	210	2.525	360.354	1.45648e+20	13
N.A.	ultimus	ultimus	ultimus	212.5	2.695	360.172	1.55322e+20	13
N.A.	ultimus	ultimus	ultimus	214	2.724	360.063	1.54884e+20	13
N.A.	ultimus	ultimus	ultimus	215.5	2.314	359.954	1.40563e+20	13
N.A.	ultimus	ultimus	ultimus	216	2.384	359.917	1.50608e+20	13
N.A.	ultimus	ultimus	ultimus	219	2.524	359.699	1.51456e+20	13
N.A.	ultimus	ultimus	ultimus	221	1.927	359.554	1.32297e+20	13
N.A.	ultimus	ultimus	ultimus	223	2.329	359.409	1.50784e+20	13
N.A.	ultimus	ultimus	ultimus	224.5	2.299	359.3	1.45562e+20	13
N.A.	ultimus	ultimus	ultimus	225	1.92	359.263	1.22547e+20	13
N.A.	ultimus	ultimus	ultimus	225.4	1.53	359.234	1.10209e+20	13
N.A.	ultimus	ultimus	ultimus	226	0.665	359.191	8.31486e+19	13
N.A.	ultimus	ultimus	ultimus	226.4	1.54	359.162	1.7655e+20	13
N.A.	ultimus	ultimus	ultimus	226.8	1.32	359.133	1.14897e+20	13
N.A.	ultimus	ultimus	ultimus	227.2	1.13	359.103	1.12666e+20	13
N.A.	ultimus	ultimus	ultimus	227.4	1.72	359.089	1.96097e+20	13
N.A.	ultimus	ultimus	ultimus	227.8	1.42	359.06	1.12714e+20	13
N.A.	ultimus	ultimus	ultimus	228	1.531	359.045	1.42227e+20	13
N.A.	sulcata-dupilcata	sulcata-dupilcata	sulcata-dupilcata	230	-0.41	358.9	7.15027e+19	13
N.A.	sulcata-dupilcata	sulcata-dupilcata	sulcata-dupilcata	230.2	-1.045	358.885	1.26971e+19	13
N.A.	sulcata-dupilcata	sulcata-dupilcata	sulcata-dupilcata	230.4	-0.94	358.871	9.218e+19	13
N.A.	sulcata-dupilcata	sulcata-dupilcata	sulcata-dupilcata	230.6	-0.59	358.856	1.248e+20	13
N.A.	sulcata-dupilcata	sulcata-dupilcata	sulcata-dupilcata	230.7	1.102	358.849	4.7591e+20	13
N.A.	sulcata-dupilcata	sulcata-dupilcata	sulcata-dupilcata	231.3	0.19	358.806	7.20103e+19	13
*Correlation between old and young conodont zonations was based on ref. 14.

## Sheet: References
1. Girard, C., Cornee, J. J., Charruault, A. L., et al. Conodont biostratigraphy and palaeoenvironmental trends during the Famennian (Late Devonian) in the Thuringian Buschteich section (Germany). Newsl. Stratigr. 50, 71–89 (2017).
2. Xu, B., Gu, Z., Wang, C., et al. Carbon isotopic evidence for the associations of decreasing atmospheric CO2 level with the Frasnian–Famennian mass extinction. J. Geophys. Res. Biogeosci. 117, G01032 (2012).
3. Chen, D., Qing, H. & Li, R. The Late Devonian Frasnian–Famennian (F/F) biotic crisis: insights from C, C and Sr/Sr isotopic systematics. Earth Planet. Sci. Lett. 235, 151–166 (2005).
4. Savage, N. Late Devonian Conodonts from Northwestern Thailand, Bourland (Printing, Eugene, 2013).
5. Joachimski, M. M. & Buggisch, W. Conodont apatite δ18O signatures indicate climatic cooling as a trigger of the Late Devonian mass extinction. Geology, 30, 711–714 (2002).
6. George, A. D., Chow, N. & Trinajstic, K. M. Oxic facies and the Late Devonian mass extinction, Canning Basin, Australia. Geology, 42, 327–330 (2014).
7. Kaiser, S. I., Steuber, T. & Becker, R. T. Environmental change during the Late Famennian and Early Tournaisian (Late Devonian–Early Carboniferous): implications from stable isotopes and conodont biofacies in southern Europe. Geol J. 43, 241–260 (2008).
8. Kaiser S I, Steuber T, Becker R T, et al. Geochemical evidence for major environmental change at the Devonian–Carboniferous boundary in the Carnic Alps and the Rhenish Massif. Palaeogeography, Palaeoclimatology, Palaeoecology. 240, 146-160 (2006).
9. Myrow, P. M., Strauss, J. V., Creveling, J. R., et al. A carbon isotopic and sedimentological record of the latest Devonian (Famennian) from the Western US and Germany. Palaeogeography, Palaeoclimatology, Palaeoecology. 306, 147–159 (2011).
10. Yans, J., Corfield, R. M., Racki, G., et al. Evidence for perturbation of the carbon cycle in the Middle Frasnian punctata Zone (Late Devonian). Geol. Mag. 144, 263–270 (2007).
11. Pisarzowska, A. & Racki, G. Isotopic chemostratigraphy across the Early–Middle Frasnian transition (Late Devonian) on the South Polish carbonate shelf: a reference for the global punctata Event. Chem. Geol. 334, 199–220 (2012).
12. Buggisch, W. & Joachimski, M. M. Carbon isotope stratigraphy of the Devonian of Central and Southern Europe. Palaeogeography, Palaeoclimatology, Palaeoecology. 240, 68–88 (2006).
13. Zhang, X., Joachimski, M. M., Over, D. J., et al. Late Devonian carbon isotope chemostratigraphy: A new record from the offshore facies of South China. Glob. Planet. Change. 182, 103024 (2019).
14. Becker, R. T., Königshof, P., & Brett, C. E. Devonian climate, sea level and evolutionary events: an introduction. Geol. Soc. Spec. Publ. 423(1), 1-10 (2016).
