# Supplementary material for: Massive wildfires followed oceanic anoxic events during the Late Devonian Frasnian-Famennian mass extinction
Source: Sci Adv. 2026 Apr 1;12(14):eady4534. doi: 10.1126/sciadv.ady4534 (PMC13041755; doi:10.1126/sciadv.ady4534)
Supplement: Supplementary file 2 — Datasets S1 to S4 [file sciadv.ady4534_datasets_s1_to_s4.zip › ady4534_dataset_s3.xlsx]

## Sheet: Sheet1
Supplementary Dataset 3. Calculated isotopic discrimination factor between inorganic and organic carbon (ΔD) for Devonian rocks.
Conodont zone	ΔD (δ13Ccarb-δ13Corg)*
triangularis	28.08
triangularis	28.22
triangularis	28.13
triangularis	27.05
triangularis	27.33
triangularis	27.68
triangularis	26.84
triangularis	26.95
triangularis	26.94
triangularis	26.81
triangularis	25.94
triangularis	26.16
triangularis	26.78
triangularis	27.09
triangularis	25.84
triangularis	26.55
triangularis	28.7
triangularis	28.89
triangularis	28.34
triangularis	27.97
triangularis	27.85
triangularis	27.66
triangularis	27.29
triangularis	27.91
triangularis	27.81
triangularis	29.19
triangularis	27.66
triangularis	26.34
triangularis	27.02
triangularis	26.47
triangularis	26.21
crepida	26.82
crepida	26.44
crepida	27.75
crepida	26.31
crepida	28.52
crepida	27.87
crepida	26.9
crepida	28.37
crepida	28.1
crepida	28.24
crepida	28.73
crepida	27.94
crepida	27.57
crepida	28.15
crepida	26.32
linguiformis	25.58
linguiformis	25.24
linguiformis	24.79
linguiformis	27.29
lower rhenana	27.91
lower rhenana	27.81
lower rhenana	29.19
lower rhenana	27.66
lower rhenana	29.08
lower rhenana	28.81
Yangdi Section
triangularis	27.3
triangularis	27.31
triangularis	28.13
triangularis	26.91
triangularis	27.48
triangularis	26.64
triangularis	27.1
triangularis	27.24
triangularis	27.61
triangularis	27.47
triangularis	27.55
triangularis	26.06
triangularis	27.09
triangularis	26.95
triangularis	27.7
triangularis	28.73
rhenana	27.72
rhenana	28.9
rhenana	27.06
rhenana	28.78
rhenana	27.55
rhenana	29.33
rhenana	29.35
rhenana	28.29
rhenana	29.89
rhenana	28.06
rhenana	28.87
rhenana	28.4
rhenana	28.94
rhenana	28.09
rhenana	27.42
rhenana	28.03
rhenana	27.68
rhenana	28.1
rhenana	28.18
rhenana	28.19
rhenana	27.51
*The paired records of δ13Ccarb and δ13Corg were from ref. 1.
Reference
1. Xu, B., et al. Carbon isotopic evidence for the associations of decreasing atmospheric CO2 level with the Frasnian–Famennian mass extinction. J. Geophys. Res. Biogeosci. 117, G01032 (2012).
