# Supplementary material for: Massive wildfires followed oceanic anoxic events during the Late Devonian Frasnian-Famennian mass extinction
Source: Sci Adv. 2026 Apr 1;12(14):eady4534. doi: 10.1126/sciadv.ady4534 (PMC13041755; doi:10.1126/sciadv.ady4534)
Supplement: Supplementary file 2 — Datasets S1 to S4 [file sciadv.ady4534_datasets_s1_to_s4.zip › ady4534_dataset_s4.xlsx]

## Sheet: values
Supplementary Dataset 4. Late Devonian relevant values used in the carbon isotope model and carbon mass balance equation.
Initial parameters for carbon isotope model. The values are from Ref. 1.
	Initial marine reservoir (M0)	Weathering flux (Fw)	Organic carbon burial flux (Fo)	Carbonate burial flux (Fcarb)
Concentration (×1018 mol/Ma)	3.8	50	10	40
Concentration (×1018 gC/Ma)	45.6	602	120	482
δ13C	0	−5	−29	1

## Sheet: References
References
1	Kump, L. R. & Arthur, M. A. Interpreting carbon-isotope excursions: carbonates and organic matter. Chem. Geol. 161, 181−198 (1999).
2	Berner, R. A. GEOCARB II: A revised model of atmospheric CO2 over phanerozoic time. Am. J. Sci. 294, 56 (1994).
3	Foster, G. L., Royer, D. L. & Lunt, D. J. Future climate forcing potentially without precedent in the last 420 million years. Nat. Commun. 8, 14845 (2017)
4	Wan, Z., et al. Environmental influences on the stable carbon isotopic composition of Devonian and Early Carboniferous land plants. Palaeogeogr. Palaeoclimatol. Palaeoecol. 531, 109100 (2019).
5	Tipple, B. J., Meyers, S. R. & Pagani, M. Carbon isotope ratio of Cenozoic CO2: A comparative evaluation of available geochemical proxies. Paleoceanogr. 25, (2010).
6	Joachimski, M., et al. Devonian climate and reef evolution: insights from oxygen isotopes in apatite. Earth Planet. Sci. Lett. 284, 599−609 (2009).
7	Gurung, K., et al. Climate windows of opportunity for plant expansion during the Phanerozoic. Nat. Commun. 13, 4530 (2022).
8	Bar-On, Y. M., Phillips R. & Milo R. The biomass distribution on Earth. Proc. Natl Acad. Sci. 115, 6506−6511 (2018).
